# Supplementary material for: The transcription factor scleraxis is a critical regulator of cardiac fibroblast phenotype
Source: BMC Biol. 2016 Mar 17;14:21. doi: 10.1186/s12915-016-0243-8 (PMC4794909; doi:10.1186/s12915-016-0243-8)
Supplement: Additional file 7: — Supporting data. (XLSX 284 kb) [file 12915_2016_243_MOESM7_ESM.xlsx]

## Sheet: Fig 1
Figure 1A											Figure 1B											Figure 1C											Figure 1D
Sample	Col1a1	Gapdh	DCt	Avg DCt	DDCt	Expression	Mean	SD	SEM		Sample	Fibromodulin	Gapdh	DCt	Avg DCt	DDCt	Expression	Mean	SD	SEM		Sample	MMP2	Gapdh	DCt	Avg DCt	DDCt	Expression	Mean	SD	SEM		Sample	MMP2 (pro,mature)	Total MMP2	Average	SD	SEM	vs GFP	SEM		Sample	ProMMP2	SD	SE	vs GFP	SEM
AdGFP-1	21.7757	25.4633	-3.68761	-3.43617	-0.251448	1.1904	1.0096	0.171451	0.0989872		AdGFP-1	27.2228	23.6931	3.52967	3.53021	-0.000540065	1.00037	1.00736	0.14916	0.0861177		AdGFP-1	27.8565	24.7675	3.08898	3.14704	-0.0580612	1.04107	1.0006	0.0423832	0.02447		AdGFP	4998.93	20077	22051.2	2062.86	1191	1	0.0540105		AdGFP	13997.2	771.495	445.423	1	0.0318223
AdGFP-2	21.3216	24.7419	-3.42028		0.0158818	0.989052					AdGFP-2	27.5948	23.85	3.74475		0.214537	0.861823					AdGFP-2	28.0004	24.7892	3.21116		0.0641181	0.95653						15078								AdScx-24	77708.5	13244.1	7646.47	5.55171	0.546285
AdGFP-3	21.0394	24.24	-3.2006		0.235566	0.849352					AdGFP-3	27.0854	23.7691	3.31621		-0.213997	1.1599					AdGFP-3	27.4867	24.3457	3.14099		-0.00605691	1.00421						3783.64	21884							AdScx-48	14004.9	1490.57	860.578	1.00055	0.0614821
AdScx-1	20.1601	24.5998	-4.43966		-1.0035	2.00485	1.96026	0.0989762	0.057144		AdScx-1	26.4305	23.8307	2.59978		-0.930428	1.90584	1.74259	0.200978	0.116035		AdScx-1	26.4938	24.5411	1.95276		-1.19428	2.28831	2.43751	0.362845	0.209489			18100.4
AdScx-2	20.1328	24.5898	-4.457		-1.02084	2.0291					AdScx-2	26.5484	23.8692	2.67916		-0.851045	1.80381					AdScx-2	26.6114	24.5841	2.02732		-1.11972	2.17305						5214.64	24192.5
AdScx-3	20.0069	24.3281	-4.32122		-0.885054	1.84683					AdScx-3	26.1488	23.2209	2.92792		-0.602288	1.51812					AdScx-3	25.9088	24.2733	1.63549		-1.51155	2.85117						18977.9								Sample	MMP2	SD	SE	vs GFP	SEM
																																	AdScx (24h)	39463.6	42446.7	27105.8	14699	8486.45	1.22922	0.384853		AdGFP	52156.3	2045.86	1181.18	1	0.0226469
Sample	Col1a2	Gapdh	DCt	Avg DCt	DDCt	Expression	Mean	SD	SEM		Sample	Lumican	Gapdh	DCt	Avg DCt	DDCt	Expression	Mean	SD	SEM		Sample	MMP3	Gapdh	DCt	Avg DCt	DDCt	Expression	Mean	SD	SEM			2983.1								AdScx-24	3608.73	1550.65	895.27	0.0691907	0.0171651
AdGFP-1	18.9238	25.4633	-6.53953	-6.24128	-0.298251	1.22965	1.01246	0.197764	0.114179		AdGFP-1	26.5162	23.6931	2.82311	2.79396	0.0291494	0.979998	1.00693	0.146112	0.0843579		AdGFP-1	30.0182	24.7675	5.25068	5.43086	-0.180186	1.13303	1.00646	0.137877	0.0796031			25245	25724.3							AdScx-48	7028.71	1524.28	880.046	0.134763	0.0292253
AdGFP-2	18.7474	24.7419	-5.9945		0.246771	0.84278					AdGFP-2	26.4241	23.85	2.57408		-0.219881	1.16464					AdGFP-2	30.4384	24.7892	5.64923		0.218364	0.859539						479.263
AdGFP-3	18.0502	24.24	-6.1898		0.0514794	0.964946					AdGFP-3	26.7538	23.7691	2.9847		0.190732	0.876161					AdGFP-3	29.7383	24.3457	5.39268		-0.0381789	1.02682						12999.9	13146.3
AdScx-1	17.0609	24.5998	-7.5389		-1.29763	2.45824	2.15324	0.264221	0.152548		AdScx-1	25.233	23.8307	1.40224		-1.39173	2.62392	2.33915	0.387822	0.223909		AdScx-1	29.1346	24.5411	4.59359		-0.837278	1.78668	1.92888	0.146532	0.0846001			146.364
AdScx-2	17.3434	24.5898	-7.24643		-1.00516	2.00716					AdScx-2	25.3435	23.8692	1.4743		-1.31966	2.49608					AdScx-2	28.9588	24.5841	4.37471		-1.05616	2.07939					AdScx (48h)	6211.83	10103.9	7011.19	3014.36	1740.34	0.317951	0.0789227
AdScx-3	17.0909	24.3281	-7.23716		-0.995887	1.99431					AdScx-3	25.0908	23.2209	1.8699		-0.92407	1.89746					AdScx-3	28.7626	24.2733	4.48932		-0.941539	1.92058						3892.1
																																		4555.98	6847.77
Sample	Col3a1	Gapdh	DCt	Avg DCt	DDCt	Expression	Mean	SD	SEM		Sample	Versican	Gapdh	DCt	Avg DCt	DDCt	Expression	Mean	SD	SEM		Sample	MMP9	Gapdh	DCt	Avg DCt	DDCt	Expression	Mean	SD	SEM			2291.79
AdGFP-1	22.1354	25.4633	-3.3279	-3.01228	-0.315626	1.24455	1.01415	0.210757	0.121681		AdGFP-1	27.4176	23.6931	3.72451	3.54195	0.182554	0.881142	1.01377	0.211825	0.122297		AdGFP-1	23.4433	24.7675	-1.32423	-1.14286	-0.181374	1.13396	1.00404	0.112532	0.0649703			3237.05	4081.87
AdGFP-2	21.7784	24.7419	-2.96358		0.0487024	0.966805					AdGFP-2	27.5406	23.85	3.6906		0.148648	0.902096					AdGFP-2	23.7398	24.7892	-1.04939		0.0934685	0.937267						844.82
AdGFP-3	21.4946	24.24	-2.74535		0.266923	0.83109					AdGFP-3	26.9799	23.7691	3.21075		-0.331202	1.25806					AdGFP-3	23.2907	24.3457	-1.05495		0.0879052	0.940888
AdScx-1	20.7629	24.5998	-3.83688		-0.824602	1.77105	1.57433	0.182057	0.105111		AdScx-1	27.2555	23.8307	3.42476		-0.117187	1.08462	0.923247	0.145248	0.0838588		AdScx-1	24.7995	24.5411	0.258421		1.40128	0.378593	0.416898	0.0360267	0.0208		Sample	MMP9	Average	SD	SEM	vs GFP	SEM
AdScx-2	20.9545	24.5898	-3.63536		-0.62308	1.54016					AdScx-2	27.5921	23.8692	3.72288		0.180926	0.882136					AdScx-2	24.686	24.5841	0.101834		1.24469	0.421998					AdGFP	18428.7	20371.7	1683.84	972.167	1	0.0477215
AdScx-3	20.8183	24.3281	-3.50979		-0.497509	1.41177					AdScx-3	27.0794	23.2209	3.85851		0.316555	0.802985					AdScx-3	24.2821	24.2733	0.00881413		1.15167	0.450103						21279.5
																																		21406.9
Sample	Col5a1	Gapdh	DCt	Avg DCt	DDCt	Expression	Mean	SD	SEM		Sample	Biglycan	Gapdh	DCt	Avg DCt	DDCt	Expression	Mean	SD	SEM		Sample	MMP11	Gapdh	DCt	Avg DCt	DDCt	Expression	Mean	SD	SEM		AdScx (24h)	11281.5	8884.08	4686.44	2705.72	0.436099	0.132818
AdGFP-1	23.7599	25.4633	-1.70338	-1.64724	-0.0561428	1.03968	1.00069	0.0452881	0.0261471		AdGFP-1	20.6274	23.6931	-3.0657	-2.83376	-0.231942	1.17441	1.01082	0.177966	0.102749		AdGFP-1	27.5424	24.7675	2.7749	2.60864	0.166262	0.891149	1.00547	0.129724	0.0748964			11886.8
AdGFP-2	23.0784	24.7419	-1.66355		-0.0163153	1.01137					AdGFP-2	21.3003	23.85	-2.54978		0.283979	0.821323					AdGFP-2	27.4288	24.7892	2.63956		0.0309147	0.9788						3483.93
AdGFP-3	22.6652	24.24	-1.57478		0.0724582	0.951016					AdGFP-3	20.8833	23.7691	-2.8858		-0.0520373	1.03673					AdGFP-3	26.7571	24.3457	2.41146		-0.197177	1.14645					AdScx (48h)	27030.1	23813.4	2841.02	1640.26	1.16895	0.0805167
AdScx-1	22.5113	24.5998	-2.08854		-0.4413	1.35783	1.36963	0.0261712	0.01511		AdScx-1	20.8463	23.8307	-2.98441		-0.150655	1.11007	1.24616	0.12299	0.0710085		AdScx-1	27.726	24.5411	3.18489		0.576252	0.670704	0.732315	0.0535367	0.0309095			22762.7
AdScx-2	22.4576	24.5898	-2.13227		-0.485034	1.39962					AdScx-2	20.6032	23.8692	-3.26605		-0.432296	1.34938					AdScx-2	27.5745	24.5841	2.99039		0.381751	0.767506						21647.4
AdScx-3	22.2464	24.3281	-2.08172		-0.434487	1.35143					AdScx-3	20.0321	23.2209	-3.18879		-0.355033	1.27901					AdScx-3	27.2803	24.2733	3.00697		0.398331	0.758736
Sample	Col4a1	Gapdh	DCt	Avg DCt	DDCt	Expression	Mean	SD	SEM		Sample	Decorin	Gapdh	DCt	Avg DCt	DDCt	Expression	Mean	SD	SEM
AdGFP-1	18.8665	25.4633	-6.59678	-6.48676	-0.110021	1.07924	1.00207	0.0786742	0.0454226		AdGFP-1	24.9516	23.6931	1.25843	1.11757	0.140863	0.906976	1.00461	0.119549	0.0690217
AdGFP-2	18.248	24.7419	-6.49394		-0.00717639	1.00499					AdGFP-2	24.7812	23.85	0.931139		-0.186426	1.13794
AdGFP-3	17.8704	24.24	-6.36956		0.117198	0.921977					AdGFP-3	24.9323	23.7691	1.16313		0.0455634	0.968911
AdScx-1	18.0949	24.5998	-6.5049		-0.0181392	1.01265	1.02137	0.107525	0.0620794		AdScx-1	24.6125	23.8307	0.781774		-0.335791	1.26207	1.33862	0.167823	0.0968925
AdScx-2	18.2258	24.5898	-6.36406		0.122698	0.918469					AdScx-2	24.6967	23.8692	0.827466		-0.2901	1.22272
AdScx-3	17.6612	24.3281	-6.66689		-0.180132	1.13299					AdScx-3	23.7239	23.2209	0.503025		-0.614541	1.53107

## Sheet: Fig 2
Figure 2A											Figure 2B										Figure 2C											Figure 2D										Figure 2E
Sample	Paraxis	Gapdh	DCt	Avg DCt	DDCt	Expression	Mean	SD	SEM		Sample	Scleraxis	a-tubulin	Ratio	Mean	SD	SEM	vs shLacZ	SEM		Sample	Col1a1	Gapdh	DCt	Avg DCt	DDCt	Expression	Mean	SD	SEM		Sample	Col I	a-tubulin	Ratio	Mean	SD	SEM	vs shLacZ	SEM		Sample	Fibromodulin	Gapdh	DCt	Avg DCt	DDCt	Expression	Mean
AdshLacZ-1	26.5846	21.6889	4.89563	4.96102	-0.065384	1.04636	1.02253	0.257054	0.14841		AdshLacZ	6934.17	54828.6	0.12647	0.173192	0.0481366	0.0240683	1	0.138969		AdshLacZ-1	21.0483	22.7262	-1.67786	-1.05937	-0.618499	1.53528	1.05866	0.438183	0.252985		AdshLacZ-1	361.708	273.702	1.32154	1.2339	0.113067	0.0652791	1	0.0529047		AdshLacZ-1	23.7898	20.3535	3.4363	3.44487	-0.00856667	1.00596	1.00189
AdshLacZ-2	26.3249	21.7051	4.61978		-0.341232	1.26684						7014.87	44701.1	0.156928							AdshLacZ-2	21.5085	22.5201	-1.0116		0.0477615	0.967436					AdshLacZ-2	306.989	240.986	1.27389							AdshLacZ-2	24.0013	20.6608	3.3405		-0.104367	1.07502
AdshLacZ-3	26.4621	21.0945	5.36763		0.406616	0.754391						6125.07	36202.9	0.169187							AdshLacZ-3	21.0407	21.5293	-0.488629		0.570737	0.673273					AdshLacZ-3	325.719	294.429	1.10627							AdshLacZ-3	23.9087	20.3509	3.5578		0.112933	0.924706
AdshScx-1	26.2549	21.2808	4.97408		0.0130591	0.990989	1.01193	0.0403401	0.0232904			7871.05	32770.9	0.240184							AdshScx-1	21.944	22.2672	-0.323188		0.736178	0.600328	0.840602	0.226304	0.130657		AdshScx-1	193.29	343.03	0.563477	0.613028	0.0514129	0.0296832	0.496821	0.0240564		AdshScx-1	24.2887	20.4008	3.88785		0.442983	0.735612	0.697809
AdshScx-2	26.4614	21.5823	4.87909		-0.0819262	1.05843					AdshScx	0	42143.9	0	0	0	0	0	0		AdshScx-2	21.3811	22.2425	-0.861392		0.197973	0.871774					AdshScx-2	208.112	341.455	0.609486							AdshScx-2	24.6112	20.6629	3.94827		0.503401	0.705442
AdshScx-3	26.6697	21.6889	4.98083		0.0198143	0.98636						0	36164.8	0							AdshScx-3	20.6314	21.7607	-1.12935		-0.0699836	1.0497					AdshScx-3	213.899	321.112	0.66612							AdshScx-3	24.5842	20.5231	4.0611		0.616233	0.652372
												0	32186.9	0
Sample	Scleraxis	Gapdh	DCt	Avg DCt	DDCt	Expression	Mean	SD	SEM			0	33330.4	0							Sample	Col1a2	Gapdh	DCt	Avg DCt	DDCt	Expression	Mean	SD	SEM												Sample	Lumican	Gapdh	DCt	Avg DCt	DDCt	Expression	Mean
AdshLacZ-1	26.9155	22.7262	4.18931	4.08322	0.106096	0.929099	1.01435	0.215296	0.124301		AdshLacZ +TGFb	11543.1	36610.4	0.315295	0.295779	0.0163286	0.0081643	1.70781	0.0471401		AdshLacZ-1	19.7841	22.7262	-2.94208	-2.7628	-0.179275	1.13231	1.02027	0.236716	0.136668												AdshLacZ-1	23.6065	20.3535	3.253	3.28727	-0.0342667	1.02404	1.00088
AdshLacZ-2	26.8297	22.5201	4.30966		0.226438	0.854743						11376	37528	0.303133							AdshLacZ-2	19.5183	22.5201	-3.00178		-0.238978	1.18016															AdshLacZ-2	23.8969	20.6608	3.2361		-0.0511667	1.0361
AdshLacZ-3	25.28	21.5293	3.75068		-0.332534	1.25922						8652.86	30495.5	0.283743							AdshLacZ-3	19.1848	21.5293	-2.34455		0.418253	0.74833															AdshLacZ-3	23.7236	20.3509	3.3727		0.0854333	0.942501
AdshScx-1	29.6656	22.2672	7.39842		3.3152	0.100467	0.0860137	0.0153586	0.00886728			8673.02	30870.8	0.280946							AdshScx-1	20.3868	22.2672	-1.88035		0.882451	0.542445	0.618284	0.0779843	0.0450242												AdshScx-1	24.2863	20.4008	3.88545		0.598183	0.660585	0.724405
AdshScx-2	29.8372	22.2425	7.59472		3.5115	0.0876865					AdshScx +TGFb	0	40602.9	0	0.00149148	0.00172294	0.000861471	0.00861169	0.00497407		AdshScx-2	19.9979	22.2425	-2.24462		0.518185	0.69825															AdshScx-2	24.3113	20.6629	3.64837		0.361101	0.77857
AdshScx-3	29.6828	21.7607	7.92205		3.83883	0.0698872						0	42747.2	0							AdshScx-3	19.7013	21.7607	-2.05948		0.703323	0.614156															AdshScx-3	24.2564	20.5231	3.7333		0.446033	0.734058
												112.1	36821.9	0.00304438
												115.2	39431.3	0.00292154							Sample	Col3a1	Gapdh	DCt	Avg DCt	DDCt	Expression	Mean	SD	SEM												Sample	Versican	Gapdh	DCt	Avg DCt	DDCt	Expression	Mean
																					AdshLacZ-1	20.9995	22.7262	-1.72665	-1.87789	0.151237	0.900478	1.00676	0.146055	0.0843252												AdshLacZ-1	22.3698	20.3535	2.0163	1.91517	0.101133	0.9323	1.00384
																					AdshLacZ-2	20.4116	22.5201	-2.10846		-0.230575	1.1733															AdshLacZ-2	22.6512	20.6608	1.9904		0.0752333	0.949189
																					AdshLacZ-3	19.7308	21.5293	-1.79855		0.0793376	0.946492															AdshLacZ-3	22.0897	20.3509	1.7388		-0.176367	1.13003
																					AdshScx-1	20.7756	22.2672	-1.49157		0.386319	0.765079	0.747724	0.0874528	0.0504909												AdshScx-1	22.4659	20.4008	2.06505		0.149883	0.901323	1.07443
																					AdshScx-2	20.9797	22.2425	-1.26281		0.615078	0.652895															AdshScx-2	22.3845	20.6629	1.72157		-0.193599	1.14361
																					AdshScx-3	20.16	21.7607	-1.6007		0.277188	0.825198															AdshScx-3	22.2015	20.5231	1.6784		-0.236767	1.17835
																					Sample	Col5a1	Gapdh	DCt	Avg DCt	DDCt	Expression	Mean	SD	SEM												Sample	Biglycan	Gapdh	DCt	Avg DCt	DDCt	Expression	Mean
																					AdshLacZ-1	19.6335	22.7262	-3.09273	-2.8655	-0.227237	1.17059	1.00659	0.144151	0.0832256												AdshLacZ-1	23.0356	20.3535	2.6821	2.766	-0.0839	1.05988	1.00115
																					AdshLacZ-2	19.8067	22.5201	-2.71339		0.15211	0.899933															AdshLacZ-2	23.5124	20.6608	2.8516		0.0856	0.942393
																					AdshLacZ-3	18.739	21.5293	-2.79037		0.0751275	0.949258															AdshLacZ-3	23.1152	20.3509	2.7643		-0.0017	1.00118
																					AdshScx-1	19.1375	22.2672	-3.12967		-0.264173	1.20095	0.840864	0.315447	0.182123												AdshScx-1	23.5569	20.4008	3.15605		0.39005	0.763103	0.763556
																					AdshScx-2	19.8744	22.2425	-2.3681		0.497395	0.708385															AdshScx-2	23.6363	20.6629	2.97337		0.207367	0.866116
																					AdshScx-3	19.6007	21.7607	-2.16007		0.705426	0.613262															AdshScx-3	23.8854	20.5231	3.3623		0.5963	0.661448
																					Sample	Col4a1	Gapdh	DCt	Avg DCt	DDCt	Expression	Mean	SD	SEM												Sample	Decorin	Gapdh	DCt	Avg DCt	DDCt	Expression	Mean
																					AdshLacZ-1	22.8873	22.7262	0.161084	0.350043	-0.18896	1.13994	1.00749	0.147953	0.0854208												AdshLacZ-1	23.0012	20.3535	2.6477	2.46857	0.179133	0.883233	1.00426
																					AdshLacZ-2	22.8209	22.5201	0.300824		-0.0492195	1.03471															AdshLacZ-2	22.9865	20.6608	2.3257		-0.142867	1.1041
																					AdshLacZ-3	22.1175	21.5293	0.588223		0.238179	0.847815															AdshLacZ-3	22.7832	20.3509	2.4323		-0.0362667	1.02546
																					AdshScx-1	22.8475	22.2672	0.580323		0.230279	0.85247	1.00933	0.207165	0.119607												AdshScx-1	23.3226	20.4008	2.92175		0.453183	0.730429	0.750047
																					AdshScx-2	22.6951	22.2425	0.452656		0.102613	0.931345															AdshScx-2	23.6215	20.6629	2.95857		0.490001	0.712025
																					AdshScx-3	21.7956	21.7607	0.0348652		-0.315178	1.24417															AdshScx-3	23.2998	20.5231	2.7767		0.308133	0.807686
[truncated: 12 more columns]

## Sheet: Fig 3
Figure 3A											Figure 3B											Figure 3C											Figure 3D
Sample	DDR2	GAPDH	DCt	Avg DCt	DDCt	Expression	Mean	SD	SEM		Sample	EDA-Fn	a-tubulin	Ratio	Mean	SD	SEM	vs AdGFP	SD	SEM		Sample	EDA-Fn	Gapdh	DCt	Avg DCt	DDCt	Expression	Mean	SD	SEM		Sample	Vimentin	pRL	Ratio	Average	Mean	SD	SEM	vs pECE	SD	SEM
AdGFP-1	18.7238	24.7675	-6.04373	-5.92701	-0.116726	1.08427	1.00628	0.133829	0.0772665		AdGFP-1	36.5386	42.3015	0.863765	0.803819	0.0530925	0.030653	1	0.0660503	0.0381342		AdshLacZ-1	22.6798	19.0098	3.67	3.3845	0.2855	0.820457	1.01366	0.204586	0.118118		pECE-1	250.603	217.802	1.1506	1.1946	1.1514	0.0375155	0.0216596	1	0.0325825	0.0188115
AdGFP-2	18.7474	24.7892	-6.04179		-0.11478	1.08281					AdGFP-2	34.6966	44.2012	0.784969								AdshLacZ-2	22.6187	19.2234	3.3953		0.0108	0.992542						258.003	208.302	1.2386
AdGFP-3	18.6502	24.3457	-5.6955		0.231507	0.851745					AdGFP-3	28.7235	37.6591	0.762724								AdshLacZ-3	22.4671	19.3789	3.0882		-0.2963	1.22799					pECE-2	248.503	226.102	1.09907	1.12704
AdScx-1	18.1609	24.5411	-6.38017		-0.453168	1.36904	1.39284	0.12714	0.0734041		AdScx-1	49.634	36.4758	1.36074	1.2955	0.223223	0.128878	1.61168	0.277703	0.160332		AdshScx-1	23.7781	19.3996	4.3785		0.994	0.502084	0.513991	0.107016	0.0617859			254.103	220.002	1.155
AdScx-2	18.0434	24.5841	-6.54073		-0.613722	1.5302					AdScx-2	49.9386	33.7689	1.47884								AdshScx-2	23.0991	19.0399	4.0592		0.6747	0.626462					pECE-3	259.003	214.702	1.20634	1.13256
AdScx-3	17.9909	24.2733	-6.28235		-0.35534	1.27929					AdScx-3	42.8837	40.9615	1.04693								AdshScx-3	23.8801	19.2213	4.6588		1.2743	0.413426						239.603	226.302	1.05878
																																	Scx-1	381.207	200.402	1.90221	1.85155	1.87328	0.0192508	0.0111144	1.62696	0.0167195	0.00965299
Sample	Vimentin	GAPDH	DCt	Avg DCt	DDCt	Expression	Mean	SD	SEM		Sample	SMemb	a-tubulin	Ratio	Mean	SD	SEM	vs AdGFP	SD	SEM		Sample	DDR2	Gapdh	DCt	Avg DCt	DDCt	Expression	Mean	SD	SEM			372.606	206.902	1.80088
AdGFP-1	19.5032	24.7675	-5.26433	-5.20099	-0.0633362	1.04488	1.00696	0.142052	0.0820137		AdGFP-1	132.526	71.246	1.86012	2.15436	0.257873	0.148883	1	0.119698	0.0691078		AdshLacZ-1	21.3059	19.0098	2.2961	2.2352	0.0609	0.958666	1.00528	0.128523	0.0742029		Scx-2	381.907	198.502	1.92395	1.88819
AdGFP-2	19.4167	24.7892	-5.37246		-0.171472	1.12621					AdGFP-2	88.8991	37.9741	2.34105								AdshLacZ-2	21.6001	19.2234	2.3767		0.1415	0.906576						386.607	208.702	1.85244
AdGFP-3	19.3795	24.3457	-4.96618		0.234808	0.849798					AdGFP-3	117.753	52.0594	2.26191								AdshLacZ-3	21.4117	19.3789	2.0328		-0.2024	1.15061					Scx-3	390.307	214.402	1.82044	1.8801
AdScx-1	19.0158	24.5411	-5.52531		-0.32432	1.25207	1.36301	0.117225	0.0676801		AdScx-1	138.731	55.9501	2.47954	2.78171	0.456571	0.263601	1.2912	0.211929	0.122357		AdshScx-1	22.2901	19.3996	2.8905		0.6553	0.634943	0.593725	0.0375576	0.0216839			389.507	200.802	1.93976
AdScx-2	18.9488	24.5841	-5.63534		-0.434344	1.3513					AdScx-2	121.629	36.78	3.30693								AdshScx-2	22.0491	19.0399	3.0092		0.774	0.584794
AdScx-3	18.5012	24.2733	-5.77208		-0.571091	1.48565					AdScx-3	111.52	43.5853	2.55866								AdshScx-3	22.2893	19.2213	3.068		0.8328	0.561439					Sample	MMP2	pRL	Ratio	Average	Mean	SD	SEM	vs pECE	SD	SEM
																																	pECE-1	1680.63	48.3001	34.7956	36.2713	44.1825	7.248	3.624	1	0.164047	0.0820233
Sample	SMemb	GAPDH	DCt	Avg DCt	DDCt	Expression	Mean	SD	SEM													Sample	Vimentin	Gapdh	DCt	Avg DCt	DDCt	Expression	Mean	SD	SEM			1770.34	46.9001	37.747
AdGFP-1	29.0969	24.7675	4.32936	4.71464	-0.385277	1.30611	1.02097	0.258702	0.149361													AdshLacZ-1	19.8042	19.0098	0.7944	0.582867	0.211533	0.863619	1.01011	0.178408	0.103004		pECE-2	1774.94	40.4001	43.934	43.8507
AdGFP-2	29.5695	24.7892	4.7803		0.0656591	0.955509																AdshLacZ-2	19.8683	19.2234	0.6449		0.0620333	0.957913						1851.36	42.3001	43.7673
AdGFP-3	29.3799	24.3457	5.03426		0.319618	0.801282																AdshLacZ-3	19.6882	19.3789	0.3093		-0.273567	1.20879					pECE-3	1968.58	40.1001	49.0916	53.8235
AdScx-1	28.4638	24.5411	3.92271		-0.791932	1.73139	1.48388	0.220124	0.127089													AdshScx-1	20.7853	19.3996	1.3857		0.802833	0.573222	0.491333	0.0710665	0.0410303			2043.59	34.9001	58.5554
AdScx-2	28.9091	24.5841	4.32502		-0.389622	1.31005																AdshScx-2	20.7589	19.0399	1.719		1.13613	0.454977					pECE-4	1645.22	40.8001	40.3239	42.7847
AdScx-3	28.492	24.2733	4.21875		-0.49589	1.41019																AdshScx-3	20.9697	19.2213	1.7484		1.16553	0.445799						1778.15	39.3001	45.2454
																																	Scx-1	23165.5	40.1001	577.692	568.001	631.949	62.3758	31.1879	14.3031	1.41178	0.705888
Sample	EDA-Fn	GAPDH	DCt	Avg DCt	DDCt	Expression	Mean	SD	SEM													Sample	SMemb	Gapdh	DCt	Avg DCt	DDCt	Expression	Mean	SD	SEM			24844.9	44.5001	558.311
AdGFP-1	27.9649	25.4633	2.50162	2.84319	-0.34157	1.26713	1.01488	0.220035	0.127037													AdshLacZ-1	21.3279	19.0098	2.3181	2.51227	-0.194167	1.14406	1.00471	0.121528	0.0701643		Scx-2	25388.9	39.1001	649.331	653.251
AdGFP-2	27.7133	24.7419	2.97134		0.128144	0.915008																AdshLacZ-2	21.8548	19.2234	2.6314		0.119133	0.920741						26754.1	40.711	657.171
AdGFP-3	27.2966	24.24	3.05662		0.213425	0.862487																AdshLacZ-3	21.9662	19.3789	2.5873		0.0750333	0.94932					Scx-3	31141.7	44.5001	699.812	709.038
AdScx-1	26.3286	24.5998	1.72881		-1.11438	2.16502	2.15137	0.0898606	0.051881													AdshScx-1	22.1959	19.3996	2.7963		0.284033	0.821292	0.742722	0.0703999	0.0406454			33255.7	46.3001	718.264
AdScx-2	26.2736	24.5898	1.68381		-1.15939	2.23363																AdshScx-2	22.0972	19.0399	3.0573		0.545033	0.685376					Scx-4	23901.2	38.3001	624.051	597.504
AdScx-3	26.1318	24.3281	1.80373		-1.03947	2.05547																AdshScx-3	22.2045	19.2213	2.9832		0.470933	0.721498						24893.8	43.6001	570.957
Sample	Periostin	GAPDH	DCt	Avg DCt	DDCt	Expression	Mean	SD	SEM													Sample ID	Periostin	Gapdh	DCt	Avg DCt	DDCt	Expression	Mean	SD	SEM		Sample	Fibronectin	pRL	Ratio	Average	Mean	SD	SEM	vs pECE	SD	SEM
AdGFP-1	26.8105	21.781	5.02957	5.10674	-0.0771727	1.05495	1.00999	0.169648	0.0979464													AdshLacZ-1	25.6704	21.6889	3.98148	3.92169	0.0597814	0.959409	1.00302	0.0968081	0.0558922		pECE-1	12836.5	2271.4	5.65136	6.04134	5.04819	0.874163	0.504698	1	0.173164	0.0999762
AdGFP-2	26.2098	21.308	4.90181		-0.204931	1.15263																AdshLacZ-2	25.4711	21.7051	3.766		-0.155694	1.11396						14633.2	2275.3	6.43133
AdGFP-3	26.9207	21.5318	5.38885		0.282103	0.822391																AdshLacZ-3	25.1121	21.0945	4.01761		0.0959126	0.93568					pECE-2	11052.4	2270	4.8689	4.70779
AdScx-1	23.5563	21.1033	2.45297		-2.65378	6.29312	5.39029	1.8883	1.09021													AdshScx-1	25.6215	21.2808	4.34072		0.419022	0.747931	0.756937	0.0248845	0.014367			10348.7	2276.1	4.54668
AdScx-2	24.06	20.6404	3.41966		-1.68708	3.22004																AdshScx-2	25.9427	21.5823	4.36037		0.43868	0.73781					pECE-3	10146.6	2364.81	4.29067	4.39543
AdScx-3	23.8423	21.4706	2.37172		-2.73502	6.65769																AdshScx-3	25.9597	21.6889	4.2708		0.349105	0.785071						10674.9	2372.1	4.50019
																																	Scx-1	86630	3232.6	26.7989	26.5846	27.4624	0.962561	0.555735	5.44006	0.190675	0.110086
																																		85490	3241.89	26.3704
																																	Scx-2	97960	3365.2	29.1097	28.4918
																																		94300	3383.1	27.8738
																																	Scx-3	90610	3368.3	26.9008	27.3108
																																		92560	3339	27.7209

## Sheet: Fig 4
Figure 4A											Figure 4B										Figure 4C											Figure 4F,G												Figure 4I
Sample	aSMA	Gapdh	DCt	Avg DCt	DDCt	Expression	Mean	SD	SEM		Sample	aSMA	a-tubulin	Ratio	Mean	SD	SEM	vs AdshLacZ	SEM		Sample	aSMA	Gapdh	DCt	Avg DCt	DDCt	Expression	Mean	SD	SEM			0h	24h	% of 0h	Contraction	Mean	SD	SEM	vs FBS	SD	SEM		Sample	aSMA	pRL	Ratio	Average	Mean
AdshLacZ-1	22.5789	19.0098	3.5691	3.38253	0.186567	0.878694	1.00603	0.135484	0.0782217		AdshLacZ-1	553.004	461.885	1.19728	1.17701	0.0263358	0.015205	1	0.0129183		AdGFP-1	23.2467	23.6931	-0.44646	-0.451418	0.00495778	0.996569	1.00713	0.146986	0.0848623		FBS-1	130.36	59.96	45.9957	54.0043	39.0545							pECE-1	173.9	166.502	1.04443	1.02752	1.01531
AdshLacZ-2	22.619	19.2234	3.3956		0.0130667	0.990984					AdshLacZ-2	561.271	489.234	1.14724							AdGFP-2	23.1856	23.85	-0.66443		-0.213013	1.15911					FBS-2	143.13	89.44	62.4886	37.5114									171.3	169.502	1.01061
AdshLacZ-3	22.5618	19.3789	3.1829		-0.199633	1.14841					AdshLacZ-3	524.287	441.871	1.18652							AdGFP-3	23.5258	23.7691	-0.243363		0.208055	0.865704					FBS-3	140.48	104.45	74.3522	25.6478								pECE-2	150.5	164.801	0.913223	0.919537
AdshScx-1	23.9101	19.3996	4.5105		1.12797	0.45756	0.434685	0.022394	0.0129292		AdshScx-48h-1	446.038	462.828	0.963723	1.10238	0.126056	0.0727784	0.936593	0.0618331		AdScx-1	22.4691	23.8307	-1.36164		-0.91022	1.87933	1.66472	0.191864	0.110773		Control-1	125.74	113.35	90.1463	9.85367	4.22642	4.61516	1.88413	10.8219	11.8172	4.82437			151.1	163.201	0.925852
AdshScx-2	23.6989	19.0399	4.659		1.27647	0.412805					AdshScx-48h-2	472.818	417.18	1.13337							AdScx-2	22.8234	23.8692	-1.04576		-0.594341	1.50978					Control-2	118.42	110.5	93.3119	6.68806								pECE-3	161.802	146.105	1.10744	1.09889
AdshScx-3	23.8091	19.2213	4.5878		1.20527	0.433689					AdshScx-48h-3	514.238	424.97	1.21006							AdScx-3	22.0868	23.2209	-1.13404		-0.682625	1.60506					Control-3	123.35	112.9	91.5282	8.47183									161.702	148.305	1.09033
											AdshScx-72h-1	275.814	477.24	0.577936	0.631213	0.0579316	0.0334468	0.536284	0.0284167													Control-4	140.85	140.66	99.8651	0.134895								Scx-1	1993.6	180.66	11.0351	10.9641	9.83142
											AdshScx-72h-2	285.472	458.355	0.622819							Sample	aSMA	a-tubulin	Ratio	Mean	SD	SEM	vs AdGFP	SD	SEM		Control-5	136.53	136.2	99.7583	0.241705									1993.1	182.97	10.893
											AdshScx-72h-3	296.217	427.513	0.692883							AdGFP-1	260.148	403.197	0.645213	0.628523	0.137171	0.0791959	1	0.218244	0.126003		Control-6	126.51	126.55	100.032	-0.0316181								Scx-2	1808	193.01	9.3674	9.2611
																					AdGFP-2	202.056	417.67	0.48377								AdGFP-1	137.64	131.99	95.8951	4.10491	6.55373	5.24504	2.14128	16.781	13.4301	5.4828			1819.7	198.77	9.15481
																					AdGFP-3	342.877	453.19	0.756585								AdGFP-2	139.915	127.43	91.0767	8.92327								Scx-3	1744.1	189.21	9.21781	9.26909
																					AdScx-1	494.491	400.699	1.23407	1.1466	0.0757559	0.0437377	1.82428	0.12053	0.0695881		AdGFP-3	140.71	119.35	84.8198	15.1802									1755.4	188.34	9.32038
																					AdScx-2	438.736	397.566	1.10356								AdGFP-4	140.35	137.97	98.3042	1.69576								mutE1+pECE-1	167.14	181.59	0.920425	0.908266	0.863528
																					AdScx-3	460.436	417.754	1.10217								AdGFP-5	135.95	125.13	92.0412	7.95881									168.71	188.27	0.896107
																																AdGFP-6	128.13	126.26	98.5405	1.45946								mutE1+pECE-2	138.8	175.07	0.792826	0.783572
																																AdScx-1	133.59	103.67	77.6031	22.3969	19.9738	2.75399	1.12431	51.1435	7.05167	2.87883			139.3	179.9	0.774319
																																AdScx-2	141.095	111.975	79.3614	20.6386								mutE1+pECE-3	146.3	160.58	0.911072	0.898746
																																AdScx-3	144.63	111.87	77.3491	22.6509									146.8	165.61	0.88642
																																AdScx-4	140.43	118.9	84.6685	15.3315								mutE1+Scx-1	565.72	146.11	3.87188	3.96618	3.5214
																																AdScx-5	140.8	111.97	79.5241	20.4759									574.68	141.53	4.06048
																																AdScx-6	127.58	104.17	81.6507	18.3493								mutE1+Scx-2	555.99	166.13	3.34672	3.40606
																																AdGFP+TGFβ-1	144.9	77.47	53.4645	46.5355	45.5842	0.912513	0.526839	116.72	2.33651	1.34899			576.33	166.31	3.4654
																																AdGFP+TGFβ-2	143.08	79.1	55.2838	44.7162								mutE1+Scx-3	531.82	168.41	3.15789	3.19197
																																AdGFP+TGFβ-3	133.69	72.86	54.4992	45.5008									525.62	162.93	3.22605
																																AdScx+TGFb-1	147.875	87.38	59.0904	40.9096	47.2215	5.53194	3.19386	120.912	14.1647	8.17797		mutE2+pECE-1	135.701	175.101	0.774987	0.802734	1.00729
																																AdScx+TGFb-2	148.915	72.63	48.7728	51.2272									145.501	175.201	0.83048
																																AdScx+TGFb-3	136.015	68.65	50.4724	49.5276								mutE2+pECE-2	169.101	138.303	1.22268	1.15386
																																AdshLacZ-1	141.1	139.25	98.6889	1.31113	1.37219	0.0546152	0.0315321	3.51354	0.139844	0.0807387			163.302	150.503	1.08504
																																AdshLacZ-2	137.5	135.59	98.6109	1.38909								mutE2+pECE-3	155.501	146.408	1.06211	1.06528
																																AdshLacZ-3	126.38	124.59	98.5836	1.41636									162.201	151.809	1.06845
																																AdshLacZ+TGFb-1	139.16	114.66	82.3944	17.6056	19.5073	2.86497	1.65409	49.9489	7.33584	4.23535		mutE2+Scx-1	535.513	194.19	2.75768	2.72904	2.93008
																																AdshLacZ+TGFb-2	141.52	109.25	77.1976	22.8024									535.813	198.42	2.7004
																																AdshLacZ+TGFb-3	126.92	103.93	81.8862	18.1138								mutE2+Scx-2	560.915	175.67	3.193	3.29169
																																AdshScx-1	142.1	131.4	92.4701	7.52991	2.84773	4.06952	2.34954	7.29168	10.4201	6.01606			605.217	178.51	3.39038
																																AdshScx-2	135.93	135.71	99.8382	0.161848								mutE2+Scx-3	534.413	198.96	2.68603	2.76952
																																AdshScx-3	130.37	129.26	99.1486	0.851423									561.215	196.71	2.85301
																																AdshScx+TGFb-1	141.75	132.41	93.4109	6.58907	4.31829	4.5279	2.61418	11.0571	11.5938	6.69368		mutE1/2+pECE-1	168.515	178.71	0.942952	0.932314	0.879968
																																AdshScx+TGFb-2	140.33	130.14	92.7385	7.26146									174.215	189.02	0.921675
																																AdshScx+TGFb-3	125.05	126.17	100.896	-0.895642								mutE1/2+pECE-2	168.415	198.43	0.848738	0.864196
																																													160.915	182.93	0.879653
																																												mutE1/2+pECE-3	148.414	180.12	0.823973	0.843394
																																													164.815	191.02	0.862815
																																												mutE1/2+Scx-1	174.71	190.2	0.918559	0.914039	0.96612
																																													177.811	195.5	0.909519
																																												mutE1/2+Scx-2	182.31	192.8	0.945591	0.937675
																																													181.21	194.9	0.929759
																																												mutE1/2+Scx-3	194.01	182.6	1.06249	1.04664
																																													191.111	185.4	1.0308
[truncated: 12 more columns]

## Sheet: Fig 5
Figure 5B														Figure 5C											Figure 5D											Figure 5E											Figure 5F
Genotype	Animal ID	Ventricle wet weight (mg)	ECM dry mass (mg)	ECM dry mass/ Ventricle mass	Mean	SD	SEM	Tibia length (mm)	ECM dry mass/ Tibia length	Mean	SD	SEM		Sample	Col1a1	Gapdh	DCt	Avg DCt	DDCt	Expression	Mean	SD	SEM		Sample	Col I (a1,a2)	Sum (a1,a2)	b-actin	Ratio	Mean	SD	SEM	vs WT	SEM		Sample	Biglycan	Gapdh	DCt	Avg DCt	DDCt	Expression	Mean	SD	SEM		Sample	MMP2	Gapdh
WT	552	85.4	21.8	0.255269	0.266567	0.0239005	0.00903353	19.35	1.12661	1.20965	0.173752	0.0656719		WT-1	25.748	22.5877	3.16035	3.15984	0.000514988	0.999643	1.00061	0.0426688	0.0246348		WT-1	12778.3	29204.2	51433.8	0.567801	0.566728	0.00752715	0.0043458	1	0.00766823		WT-1	24.9602	21.0144	3.94583	4.12049	-0.174658	1.1287	1.00377	0.108618	0.0627104		WT-1	29.0776	21.7562
	558	75.2	19.8	0.263298				18	1.1					WT-2	25.2897	22.1917	3.09806		-0.0617742	1.04375						16425.9										WT-2	25.4013	21.1787	4.22265		0.102162	0.931636					WT-2	28.6756	21.4548
	559	88.8	22.6	0.254505				17.96	1.25835					WT-3	24.5541	21.333	3.2211		0.0612592	0.958427					WT-2	19371.5	38532.8	68965.8	0.558723							WT-3	25.154	20.961	4.19299		0.0724958	0.950991					WT-3	29.0733	21.4875
	567	71.3	16.2	0.227209				17.63	0.918888					KO-1	25.4607	21.6854	3.77532		0.61548	0.652713	0.573126	0.204294	0.117949			19161.2										KO-1	25.7707	20.9782	4.79248		0.671994	0.627639	0.634988	0.189236	0.109256		KO-1	29.7183	21.8267
	614	83.2	23.2	0.278846				17.5	1.32571					KO-2	25.2652	21.6427	3.62249		0.462656	0.725649					WT-3	21559.2	33182.4	57843.2	0.573662							KO-2	25.5681	21.1749	4.39315		0.27266	0.827792					KO-2	29.1212	21.2471
	636	85.3	25.1	0.294256				17.39	1.44336					KO-3	25.9507	21.2387	4.71192		1.55208	0.341017						11623.3										KO-3	26.0081	20.7341	5.27399		1.1535	0.449533					KO-3	29.4531	21.262
	649	76.9	22.5	0.292588				17.38	1.29459																KO-1	7984.56	17919.7	49295.8	0.363514	0.379282	0.0173705	0.0100289	0.669248	0.0176961
KO	553	55.7	10.2	0.183124	0.170553	0.0355057	0.0134199	16.61	0.614088	0.619266	0.147097	0.0555973		Sample	Col1a2	Gapdh	DCt	Avg DCt	DDCt	Expression	Mean	SD	SEM			9935.17										Sample	Fibromodulin	Gapdh	DCt	Avg DCt	DDCt	Expression	Mean	SD	SEM
	561	61.9	9.3	0.150242				16.34	0.569155					WT-1	24.7312	22.5877	2.14356	2.50856	-0.365002	1.28788	1.02302	0.263242	0.151983		KO-2	7260.44	13989.5	37163.8	0.376429							WT-1	27.685	21.7058	5.9792	5.6554	0.323794	0.798966	1.01218	0.184833	0.106714
	562	70.9	7.8	0.110014				17.29	0.451128					WT-2	24.672	22.1917	2.48035		-0.0282145	1.01975						6729.1										WT-2	26.9259	21.4217	5.50414		-0.151261	1.11054					Sample	MMP3	Gapdh
	564	41.1	7.3	0.177616				15.98	0.456821					WT-3	24.2348	21.333	2.90178		0.393217	0.76143					KO-3	5146.73	15101.7	37953.3	0.397902							WT-3	26.8564	21.3735	5.48287		-0.172533	1.12704					WT-1	24.9712	21.7562
	613	51.3	10.1	0.196881				15.3	0.660131					KO-1	25.2416	21.6854	3.55616		1.0476	0.483772	0.524467	0.0549445	0.0317222			9954.94										KO-1	28.1568	21.1392	7.01765		1.36225	0.388976	0.428052	0.0416019	0.0240189		WT-2	24.7032	21.4548
	616	70.9	11.1	0.156559				15.5	0.716129					KO-2	25.1436	21.6427	3.5009		0.992339	0.502662																KO-2	28.266	21.3706	6.89533		1.23993	0.423392					WT-3	24.5252	21.4875
	646	63.8	14	0.219436				16.14	0.86741					KO-3	24.516	21.2387	3.27721		0.768648	0.586967					Sample	Col III	Gapdh	Ratio	Mean	SD	SEM	vs WT	SEM			KO-3	28.3028	21.5636	6.73919		1.08379	0.471787					KO-1	25.8844	21.8267
																									WT-1	23423.1	51816.1	0.452042	0.45932	0.0268399	0.01342	1	0.029217														KO-2	25.7868	21.2471
														Sample	Col3a1	Gapdh	DCt	Avg DCt	DDCt	Expression	Mean	SD	SEM		WT-2	23543.7	52056.2	0.452274								Sample	Lumican	Gapdh	DCt	Avg DCt	DDCt	Expression	Mean	SD	SEM		KO-3	25.7362	21.262
														WT-1	26.5559	22.5877	3.9682	4.03924	-0.0710361	1.05047	1.00232	0.0821825	0.0474481		WT-3	22957	52749.3	0.435209								WT-1	27.7099	21.7058	6.00409	6.4363	-0.432213	1.3493	1.02469	0.285674	0.164934
														WT-2	26.1618	22.1917	3.97013		-0.0691062	1.04907					WT-4	25283.6	50795.4	0.497754								WT-2	27.9891	21.4217	6.56735		0.131049	0.913167
														WT-3	25.5124	21.333	4.17938		0.140142	0.90743					KO-1	18087.4	55661.3	0.324955	0.270822	0.0600837	0.0300419	0.589615	0.0654051			WT-3	28.111	21.3735	6.73747		0.301164	0.811597
														KO-1	26.0217	21.6854	4.3363		0.297057	0.813911	0.692375	0.130592	0.0753972		KO-2	17393.9	54377.6	0.319873								KO-1	28.7564	21.1392	7.61718		1.18088	0.441081	0.581232	0.242888	0.140231		Sample	MMP9	Gapdh
														KO-2	26.1783	21.6427	4.53556		0.496322	0.708912					KO-3	12113.7	53022.7	0.228462								KO-2	28.9883	21.3706	7.61772		1.18141	0.440919					WT-1	27.9529	21.7562
														KO-3	26.1292	21.2387	4.89049		0.851254	0.554303					KO-4	11571	55100.3	0.209999								KO-3	28.2147	21.5636	6.65105		0.214752	0.861694					WT-2	27.8573	21.4548
																																															WT-3	27.6553	21.4875
														Sample	Col5a1	Gapdh	DCt	Avg DCt	DDCt	Expression	Mean	SD	SEM		Sample	Col IV	b-actin	Ratio	Mean	SD	SEM	vs WT	SEM			Sample	Versican	Gapdh	DCt	Avg DCt	DDCt	Expression	Mean	SD	SEM		KO-1	28.638	21.8267
														WT-1	25.8537	22.5877	3.26605	3.53567	-0.269619	1.20549	1.00943	0.173061	0.0999167		WT-1	26701.8	35812.8	0.745595	0.530499	0.255472	0.127736	1	0.240785			WT-1	28.33	20	8.33	8.08667	0.243333	0.844791	1.0101	0.175759	0.101474		KO-2	28.0142	21.2471
														WT-2	25.8091	22.1917	3.61744		0.0817713	0.944897					WT-2	20104.1	32593.8	0.61681								WT-2	27.86	20.03	7.83		-0.256667	1.19472					KO-3	28.1146	21.262
														WT-3	25.0565	21.333	3.72352		0.187848	0.877915					WT-3	4495.85	28106.8	0.159956								WT-3	28.16	20.06	8.1		0.0133333	0.990801
														KO-1	25.6486	21.6854	3.96316		0.427488	0.743555	0.594817	0.172305	0.0994802		WT-4	15743.5	26255	0.599636								KO-1	29.15	19.39	9.76		1.67333	0.313528	0.361212	0.0447867	0.0258576
														KO-2	25.8338	21.6427	4.1911		0.655424	0.634889					KO-1	11367	28085.9	0.404724	0.480762	0.110444	0.0552218	0.906245	0.104094			KO-2	28.85	19.32	9.53		1.44333	0.367717
														KO-3	26.0748	21.2387	4.83609		1.30042	0.406008					KO-2	12043.5	30920.5	0.389497								KO-3	29.01	19.61	9.4		1.31333	0.40239					Sample	MMP11	Gapdh
																									KO-3	15253.5	30551.5	0.499272																			WT-1	28.545	21.7562
														Sample	Col4a1	Gapdh	DCt	Avg DCt	DDCt	Expression	Mean	SD	SEM		KO-4	19957	31700.1	0.629557								Sample	Decorin	Gapdh	DCt	Avg DCt	DDCt	Expression	Mean	SD	SEM		WT-2	28.494	21.4548
														WT-1	24.5206	22.5877	1.93287	2.58557	-0.652697	1.5721	1.08992	0.508719	0.293709													WT-1	21.03	20	1.03	1.34667	-0.316667	1.24545	1.03622	0.312712	0.180545		WT-3	28.9912	21.4875
														WT-2	24.589	22.1917	2.39733		-0.188244	1.13938																WT-2	21.94	20.03	1.91		0.563333	0.676737					KO-1	28.9837	21.8267
														WT-3	24.7595	21.333	3.42651		0.840942	0.558279																WT-3	21.16	20.06	1.1		-0.246667	1.18646					KO-2	28.4014	21.2471
														KO-1	23.811	21.6854	2.12559		-0.45998	1.37552	1.06408	0.304518	0.175813													KO-1	20.65	19.39	1.26		-0.0866667	1.06191	1.09839	0.149585	0.0863632		KO-3	28.8625	21.262
														KO-2	24.1583	21.6427	2.51558		-0.0699947	1.04971																KO-2	20.71	19.32	1.39		0.0433333	0.97041
														KO-3	24.207	21.2387	2.96828		0.382708	0.766996																KO-3	20.62	19.61	1.01		-0.336667	1.26284
[truncated: 33 more columns]

## Sheet: Fig 6
Figure 6A											Figure 6B											Figure 6D	ChIP: Smad3								ReChIP: Pol II									Figure 6E	MOI 10 - ChIP: Smad3								MOI 10 - ReChIP: Pol II
Sample	Scleraxis	Gapdh	DCt	Avg DCt	DDCt	Expression	Mean	SD	SEM		Sample	Col1a1	Gapdh	DCt	Avg DCt	DDCt	Expression	Mean	SD	SEM		n=1									n=1									n=1									n=1
WT-1	29.272	22.5939	6.67808	6.83872	-0.160644	1.11779	1.00335	0.101788	0.0587674		AdGFP+AdshLacZ-1	16.7689	20.4852	-3.7163	-3.8225	0.1062	0.929032	1.00323	0.100138	0.0578147		Sample	Ct	DCt	Input Ct	Fold-change		WT-Smad3	vs IgG		Sample	Ct	DCt	Input Ct	Fold-change		WT-Pol II	vs IgG		Sample	Ct	DCt	Input Ct	Fold-change		AdGFP-Smad3	vs IgG		Sample
WT-2	29.2084	22.3248	6.88363		0.0449123	0.969349					AdGFP+AdshLacZ-2	15.9893	19.9716	-3.9823		-0.1598	1.11713					WT-Smad3	28.404	0.252008	28.656	1.19086		1.19086	3.16715		WT-Pol II	26.24	2.41603	28.656	5.337		5.337	8.98928		AdGFP-Smad3	28.4168	1.00107	29.4178	2.00148		2.00148	2.43898		AdGFP-Pol II
WT-3	29.0844	22.1299	6.95445		0.115732	0.922914					AdGFP+AdshLacZ-3	16.2398	20.0087	-3.7689		0.0536	0.963529					KO-Smad3	29.2692	-0.383245	28.8859	0.766711		KO-Smad3	vs IgG		KO-Pol II	28.97	-0.0840941	28.8859	0.943377		KO-Pol II	vs IgG		AdScxDBD-Smad3	27.8129	1.18584	28.9987	2.27496		AdScxDBD-Smad3	vs IgG		AdScxDBD-Pol II
KO-1	30.0777	20.4761	9.60162		2.7629	0.147328	0.183252	0.0381562	0.0220295		AdGFP+AdshScx-1	16.4075	19.6962	-3.28867		0.533834	0.690717	0.643265	0.0694564	0.0401007		WT-IgG	30.8259	-1.0296	29.7963	0.489845		0.766711	1.32889		WT-IgG	30.68	-0.883729	29.7963	0.541965		0.943377	1.67485		AdGFP-IgG	29.8759	-0.411894	29.464	0.751636		2.27496	2.21464		AdGFP-IgG
KO-2	30.891	21.8893	9.00164		2.16292	0.223304					AdGFP+AdshScx-2	17.7734	20.7685	-2.9951		0.8274	0.563544					KO-IgG	30.367	-1.00044	29.3666	0.499846		WT-IgG	vs IgG		KO-IgG	30.28	-0.913411	29.3666	0.530928		WT-IgG	vs IgG		AdScxDBD-IgG	29.9424	-0.0893946	29.853	0.939917		AdGFP-IgG	vs IgG		AdScxDBD-IgG
KO-3	31.0022	21.6825	9.3197		2.48098	0.179123					AdGFP+AdshScx-3	16.8732	20.1298	-3.2566		0.5659	0.675534											0.489845	1.30276								0.541965	0.912849								0.751636	0.915935
KO+AdGFP-1	31.3689	21.9375	9.43141		2.59269	0.165777	0.175393	0.0112583	0.00649999		AdSmad3+AdshLacZ-1	15.4605	20.8956	-5.4351		-1.6126	3.05802	2.87557	0.178289	0.102935				Avg WT IgG=	0.376004			KO-IgG	vs IgG				Avg WT IgG=	0.593707			KO-IgG	vs IgG				Avg AdGFP IgG=	0.820622			AdScxDBD-IgG	vs IgG
KO+AdGFP-2	30.5105	21.2589	9.25163		2.41291	0.187777					AdSmad3+AdshLacZ-2	15.2567	20.5987	-5.342		-1.5195	2.86692							Avg KO IgG=	0.576958			0.499846	0.866348				Avg KO IgG=	0.563261			0.530928	0.942597				Avg AdScxDBD IgG=	1.02724			0.939917	0.914996
KO+AdGFP-3	31.0595	21.6865	9.373		2.53428	0.172626					AdSmad3+AdshLacZ-3	15.3645	20.6209	-5.2564		-1.4339	2.70176
KO+AdScx-1	25.1686	20.9352	4.23335		-2.60537	6.08546	5.99596	0.139464	0.0805195		AdSmad3+AdshScx-1	15.3485	20.2905	-4.942		-1.1195	2.17272	2.02332	0.16116	0.0930457		n=2									n=2									n=2									n=2
KO+AdScx-2	25.473	21.1791	4.29392		-2.5448	5.83526					AdSmad3+AdshScx-2	15.2743	20.1287	-4.8544		-1.0319	2.04472					Sample	Ct	DCt	Input Ct	Fold-change		WT-Smad3	vs IgG		Sample	Ct	DCt	Input Ct	Fold-change		WT-Pol II	vs IgG		Sample	Ct	DCt	Input Ct	Fold-change		AdGFP-Smad3	vs IgG		Sample
KO+AdScx-3	25.9837	21.746	4.2377		-2.60102	6.06714					AdSmad3+AdshScx-3	15.8342	20.5462	-4.712		-0.8895	1.85253					WT-Smad3	27.967	0.335721	28.3028	1.26201		1.26201	3.35637		WT-Pol II	25.98	2.32275	28.3028	5.00286		5.00286	8.42648		AdGFP-Smad3	27.33	1.3	28.63	2.46229		2.46229	3.00052		AdGFP-Pol II
																						KO-Smad3	29.1419	-0.345634	28.7963	0.786962		KO-Smad3	vs IgG		KO-Pol II	29.1	-0.303729	28.7963	0.810155		KO-Pol II	vs IgG		AdScxDBD-Smad3	26.75	1.46	28.21	2.75108		AdScxDBD-Smad3	vs IgG		AdScxDBD-Pol II
																						WT-IgG	30.4816	-1.11502	29.3666	0.461684		0.786962	1.36399		WT-IgG	30.41	-1.04341	29.3666	0.485179		0.810155	1.43833		AdGFP-IgG	28.66	-0.12	28.54	0.920188		2.75108	2.67814		AdGFP-IgG
Sample	Vimentin	Gapdh	DCt	Avg DCt	DDCt	Expression	Mean	SD	SEM		Sample	Col1a2	Gapdh	DCt	Avg DCt	DDCt	Expression	Mean	SD	SEM		KO-IgG	29.8437	-0.515575	29.3281	0.699514		WT-IgG	vs IgG		KO-IgG	30.89	-1.56188	29.3281	0.338709		WT-IgG	vs IgG		AdScxDBD-IgG	28.37	0.2	28.57	1.1487		AdGFP-IgG	vs IgG		AdScxDBD-IgG
WT-1	26.1069	22.5939	3.51298	3.46968	0.0432945	0.970436	1.00593	0.135578	0.0782758		AdGFP+AdshLacZ-1	16.6508	20.4852	-3.8344	-3.87843	0.0440333	0.969939	1.00156	0.0693385	0.0400326								0.461684	1.22787								0.485179	0.817203								0.920188	1.12133
WT-2	25.9599	22.3248	3.63518		0.165495	0.891622					AdGFP+AdshLacZ-2	15.9807	19.9716	-3.9909		-0.112467	1.08108											KO-IgG	vs IgG								KO-IgG	vs IgG								AdScxDBD-IgG	vs IgG
WT-3	25.3908	22.1299	3.26089		-0.20879	1.15572					AdGFP+AdshLacZ-3	16.1987	20.0087	-3.81		0.0684333	0.953673											0.699514	1.21242								0.338709	0.601335								1.1487	1.11824
KO-1	25.1212	20.4761	4.6451		1.17542	0.442755	0.567092	0.108084	0.0624022		AdGFP+AdshScx-1	16.8612	19.6962	-2.835		1.04343	0.485171	0.582087	0.106025	0.0612138
KO-2	26.0488	21.8893	4.15953		0.689849	0.619919					AdGFP+AdshScx-2	17.4143	20.7685	-3.3542		0.524233	0.695329					n=3									n=3									n=3									n=3
KO-3	25.7992	21.6825	4.11669		0.64701	0.638603					AdGFP+AdshScx-3	17.0731	20.1298	-3.0567		0.821733	0.565762					Sample	Ct	DCt	Input Ct	Fold-change		WT-Smad3	vs IgG		Sample	Ct	DCt	Input Ct	Fold-change		WT-Pol II	vs IgG		Sample	Ct	DCt	Input Ct	Fold-change		AdGFP-Smad3	vs IgG		Sample
KO+AdGFP-1	26.6787	21.9375	4.74125		1.27157	0.41421	0.518866	0.0965921	0.0557675		AdSmad3+AdshLacZ-1	15.1489	20.8956	-5.7467		-1.86827	3.65094	3.34213	0.267707	0.154561		WT-Smad3	29.2192	0.436803	29.656	1.3536		1.3536	3.59997		WT-Pol II	27.23	2.42603	29.656	5.37412		5.37412	9.05181		AdGFP-Smad3	28.61	1.01	29.62	2.01391		2.01391	2.45413		AdGFP-Pol II
KO+AdGFP-2	25.6234	21.2589	4.36455		0.894863	0.537798					AdSmad3+AdshLacZ-2	15.0423	20.5987	-5.5564		-1.67797	3.19977					KO-Smad3	30.112	-0.226116	29.8859	0.854933		KO-Smad3	vs IgG		KO-Pol II	29.83	0.0559059	29.8859	1.03951		KO-Pol II	vs IgG		AdScxDBD-Smad3	27.63	1.24	28.87	2.36199		AdScxDBD-Smad3	vs IgG		AdScxDBD-Pol II
KO+AdGFP-3	25.8822	21.6865	4.19565		0.725969	0.604591					AdSmad3+AdshLacZ-3	15.0754	20.6209	-5.5455		-1.66707	3.17568					WT-IgG	32.795	-2.5024	30.2926	0.176483		0.854933	1.4818		WT-IgG	30.7	-0.407407	30.2926	0.753977		1.03951	1.84552		AdGFP-IgG	29.76	-0.34	29.42	0.790041		2.36199	2.29936		AdGFP-IgG
KO+AdScx-1	23.1625	20.9352	2.22727		-1.24241	2.36594	2.38254	0.164044	0.0947106		AdSmad3+AdshScx-1	15.1934	20.2905	-5.0971		-1.21867	2.32732	2.10824	0.238044	0.137435		KO-IgG	31.1558	-0.911823	30.244	0.531513		WT-IgG	vs IgG		KO-IgG	30.53	-0.286048	30.244	0.820146		WT-IgG	vs IgG		AdScxDBD-IgG	29.98	-0.01	29.97	0.993092		AdGFP-IgG	vs IgG		AdScxDBD-IgG
KO+AdScx-2	23.2959	21.1791	2.11678		-1.3529	2.55426					AdSmad3+AdshScx-2	15.3589	20.1287	-4.7698		-0.891367	1.85493											0.176483	0.469365								0.753977	1.26995								0.790041	0.962735
KO+AdScx-3	24.0603	21.746	2.3143		-1.15538	2.22743					AdSmad3+AdshScx-3	15.5685	20.5462	-4.9777		-1.09927	2.14246											KO-IgG	vs IgG								KO-IgG	vs IgG								AdScxDBD-IgG	vs IgG
																												0.531513	0.921234								0.820146	1.45607								0.993092	0.966762
Sample	aSMA	Gapdh	DCt	Avg DCt	DDCt	Expression	Mean	SD	SEM		Sample	Col3a1	Gapdh	DCt	Avg DCt	DDCt	Expression	Mean	SD	SEM
WT-1	28.9702	22.5939	6.37633	6.28981	0.086526	0.941788	1.00215	0.0814866	0.0470463		AdGFP+AdshLacZ-1	16.7571	20.4852	-3.7281	-3.62697	-0.101133	1.07262	1.0029	0.0919819	0.0531058			WT-Smad3	KO-Smad3	WT-IgG	KO-IgG						WT-Pol II	KO-Pol II	WT-IgG	KO-IgG						AdGFP-Smad3	AdScxDBD-Smad3	AdGFP-IgG	AdScxDBD-IgG
WT-2	28.6588	22.3248	6.334		0.0441975	0.969829					AdGFP+AdshLacZ-2	16.4988	19.9716	-3.4728		0.154167	0.898651					n=1	3.16715	1.32889	1.30276	0.866348					n=1	8.98928	1.67485	0.912849	0.942597					n=1	2.43898	2.21464	0.915935	0.914996					n=1
WT-3	28.289	22.1299	6.15908		-0.130723	1.09484					AdGFP+AdshLacZ-3	16.3287	20.0087	-3.68		-0.0530333	1.03744					n=2	3.35637	1.36399	1.22787	1.21242					n=2	8.42648	1.43833	0.817203	0.601335					n=2	3.00052	2.67814	1.12133	1.11824					n=2
KO-1	28.0682	20.4761	7.59213		1.30232	0.405472	0.477941	0.0855248	0.0493778		AdGFP+AdshScx-1	16.3719	19.6962	-3.3243		0.302667	0.810752	0.781209	0.0272043	0.0157064		n=3	3.59997	1.4818	0.469365	0.921234					n=3	9.05181	1.84552	1.26995	1.45607					n=3	2.45413	2.29936	0.962735	0.966762					n=3
KO-2	28.9843	21.8893	7.09502		0.805216	0.572276					AdGFP+AdshScx-2	17.5428	20.7685	-3.2257		0.401267	0.757193					Average	3.3745	1.39156	1	1					Average	8.82252	1.6529	1	1					Average	2.63121	2.39738	1	1					Average
KO-3	29.105	21.6825	7.42246		1.13266	0.456075					AdGFP+AdshScx-3	16.8693	20.1298	-3.2605		0.366467	0.77568					SD	0.216974	0.080096	0.461067	0.185995					SD	0.344406	0.204482	0.238623	0.430248					SD	0.31992	0.246808	0.107649	0.105621					SD
KO+AdGFP-1	28.999	21.9375	7.06154		0.771734	0.585713	0.555061	0.0882962	0.0509778		AdSmad3+AdshLacZ-1	16.0444	20.8956	-4.8512		-1.22423	2.33631	2.09298	0.256447	0.14806		SEM	0.12527	0.0462434	0.266197	0.107384					SEM	0.198843	0.118058	0.137769	0.248404					SEM	0.184706	0.142494	0.0621511	0.0609803					SEM
KO+AdGFP-2	28.6831	21.2589	7.42421		1.1344	0.455523					AdSmad3+AdshLacZ-2	15.8894	20.5987	-4.7093		-1.08233	2.11746
KO+AdGFP-3	28.6569	21.6865	6.97031		0.680507	0.623946					AdSmad3+AdshLacZ-3	16.1259	20.6209	-4.495		-0.868033	1.82517																							MOI 50 - ChIP: Smad3									MOI 50 - ReChIP: Pol II
KO+AdScx-1	26.1206	20.9352	5.18543		-1.10437	2.15006	2.15617	0.113661	0.0656223		AdSmad3+AdshScx-1	16.0163	20.2905	-4.2742		-0.647233	1.56616	1.40927	0.150334	0.0867955																				n=1									n=1
KO+AdScx-2	26.2845	21.1791	5.10536		-1.18445	2.27276					AdSmad3+AdshScx-2	16.0213	20.1287	-4.1074		-0.480433	1.39516																							Sample	Ct	DCt	Input Ct	Fold-change		AdGFP-Smad3	vs IgG		Sample
KO+AdScx-3	27.0032	21.746	5.25722		-1.03259	2.04569					AdSmad3+AdshScx-3	16.5784	20.5462	-3.9678		-0.340833	1.26649																							AdGFP-Smad3	29.0503	0.532506	29.5828	1.44644		1.44644	2.78019		AdGFP-Pol II
																																								AdScxDBD-Smad3	28.4373	0.903028	29.3403	1.86999		AdScxDBD-Smad3	vs IgG		AdScxDBD-Pol II
																																								AdGFP-IgG	30.4293	-0.843799	29.5855	0.557174		1.86999	2.45794		AdGFP-IgG
Sample ID	EDA-Fn	Gapdh	DCt	Avg DCt	DDCt	Expression	Mean	SD	SEM																															AdScxDBD-IgG	30.4578	-0.150015	30.3078	0.901241		AdGFP-IgG	vs IgG		AdScxDBD-IgG
WT-1	28.7169	21.3372	7.3797	7.4765	-0.0968	1.0694	1.00915	0.161575	0.0932851																																					0.557174	1.07094
WT-2	29.0274	21.2753	7.7521		0.2756	0.826107																																				Avg AdGFP IgG=	0.520266			AdScxDBD-IgG	vs IgG
WT-3	28.9679	21.6702	7.2977		-0.1788	1.13194																																				Avg AdScxDBD IgG=	0.760795			0.901241	1.1846
KO-1	29.6125	21.016	8.5965		1.12	0.460094	0.493009	0.0588669	0.0339868
KO-2	30.3745	22.064	8.3105		0.834	0.560972																																		n=2									n=2
KO-3	29.7894	21.1862	8.6032		1.1267	0.457962																																		Sample	Ct	DCt	Input Ct	Fold-change		AdGFP-Smad3	vs IgG		Sample
KO+AdGFP-1	29.6245	21.016	8.6085		1.132	0.456283	0.481502	0.0720415	0.0415932																															AdGFP-Smad3	29.12	0.26	29.38	1.19748		1.19748	2.30167		AdGFP-Pol II
KO+AdGFP-2	30.3699	22.064	8.3059		0.8294	0.562763																																		AdScxDBD-Smad3	29.05	-0.01	29.04	0.993092		AdScxDBD-Smad3	vs IgG		AdScxDBD-Pol II
KO+AdGFP-3	29.8956	21.1862	8.7094		1.2329	0.425461																																		AdGFP-IgG	30.95	-0.97	29.98	0.510506		0.993092	1.30534		AdGFP-IgG
KO+AdScx-1	27.4214	22.0102	5.4112		-2.0653	4.18521	4.25542	0.1287	0.0743047																															AdScxDBD-IgG	30.96	-0.92	30.04	0.528509		AdGFP-IgG	vs IgG		AdScxDBD-IgG
KO+AdScx-2	26.7589	21.4212	5.3377		-2.1388	4.40396																																								0.510506	0.981241
KO+AdScx-3	26.6321	21.2181	5.414		-2.0625	4.1771																																								AdScxDBD-IgG	vs IgG
																																														0.528509	0.69468
Sample	Col1a1	Gapdh	DCt	Avg DCt	DDCt	Expression	Mean	SD	SEM																															n=3									n=3
WT-1	27.9101	22.5939	5.3162	5.58222	-0.266028	1.20249	1.0137	0.200611	0.115823																															Sample	Ct	DCt	Input Ct	Fold-change		AdGFP-Smad3	vs IgG		Sample
WT-2	27.8566	22.3248	5.53183		-0.0503925	1.03555																																		AdGFP-Smad3	29.23	0.41	29.64	1.32869		1.32869	2.55386		AdGFP-Pol II
WT-3	28.0286	22.1299	5.89865		0.316421	0.80306																																		AdScxDBD-Smad3	28.67	0.86	29.53	1.81504		AdScxDBD-Smad3	vs IgG		AdScxDBD-Pol II
KO-1	27.0579	20.4761	6.58184		0.99961	0.500135	0.651726	0.135549	0.0782594																															AdGFP-IgG	30.39	-1.02	29.37	0.493116		1.81504	2.38571		AdGFP-IgG
KO-2	27.8651	21.8893	5.97575		0.393526	0.761267																																		AdScxDBD-IgG	30.31	-0.23	30.08	0.852635		AdGFP-IgG	vs IgG		AdScxDBD-IgG
KO-3	27.7922	21.6825	6.10968		0.527458	0.693776																																								0.493116	0.947817
KO+AdGFP-1	27.8319	21.9375	5.89443		0.312206	0.805409	0.734401	0.0683396	0.0394559																																					AdScxDBD-IgG	vs IgG
KO+AdGFP-2	27.4209	21.2589	6.16196		0.579736	0.669086																																								0.852635	1.12072
KO+AdGFP-3	27.7254	21.6865	6.03881		0.45659	0.728707
KO+AdScx-1	25.0352	20.9352	4.09996		-1.48226	2.79387	2.64008	0.145487	0.083997
KO+AdScx-2	25.4367	21.1791	4.25762		-1.3246	2.50464																																			AdGFP-Smad3	AdScxDBD-Smad3	AdGFP-IgG	AdScxDBD-IgG
KO+AdScx-3	25.9377	21.746	4.19171		-1.39052	2.62172																																		n=1	2.78019	2.45794	1.07094	1.1846					n=1
																																								n=2	2.30167	1.30534	0.981241	0.69468					n=2
																																								n=3	2.55386	2.38571	0.947817	1.12072					n=3
Sample	Col1a2	Gapdh	DCt	Avg DCt	DDCt	Expression	Mean	SD	SEM																															Average	2.54524	2.04966	1	1					Average
WT-1	19.9617	22.5939	-2.63221	-2.5783	-0.0539145	1.03808	1.00152	0.0665733	0.0384361																															SD	0.239379	0.645617	0.0636703	0.266338					SD
WT-2	19.8595	22.3248	-2.46531		0.112985	0.924673																																		SEM	0.138206	0.372747	0.0367601	0.15377					SEM
WT-3	19.4926	22.1299	-2.63737		-0.0590709	1.04179
KO-1	19.0431	20.4761	-1.43297		1.14533	0.452086	0.564039	0.121228	0.0699908																															MOI 100 - ChIP: Smad3									MOI 100 - ReChIP: Pol II
KO-2	19.8405	21.8893	-2.04879		0.529511	0.692789																																		n=1									n=1
KO-3	19.974	21.6825	-1.70855		0.869753	0.547241																																		Sample	Ct	DCt	Input Ct	Fold-change		AdGFP-Smad3	vs IgG		Sample
KO+AdGFP-1	19.9255	21.9375	-2.01202		0.566279	0.675356	0.659983	0.0298358	0.0172257																															AdGFP-Smad3	28.4423	0.544952	28.9872	1.45897		1.45897	3.09053		AdGFP-Pol II
KO+AdGFP-2	19.3573	21.2589	-1.9016		0.676698	0.625595																																		AdScxDBD-Smad3	28.8413	-0.0613753	28.7799	0.95835		AdScxDBD-Smad3	vs IgG		AdScxDBD-Pol II
KO+AdGFP-3	19.6668	21.6865	-2.01977		0.558524	0.678996																																		AdGFP-IgG	29.4272	-0.925082	28.5021	0.526651		0.95835	1.43775		AdGFP-IgG
KO+AdScx-1	17.0018	20.9352	-3.93341		-1.35511	2.55816	2.82801	0.238015	0.137418																															AdScxDBD-IgG	29.5063	-0.360998	29.1453	0.778626		AdGFP-IgG	vs IgG		AdScxDBD-IgG
KO+AdScx-2	17.012	21.1791	-4.16714		-1.58884	3.00808																																								0.526651	1.1156
KO+AdScx-3	17.6228	21.746	-4.12317		-1.54488	2.91779																																				Avg AdGFP IgG=	0.472078			AdScxDBD-IgG	vs IgG
																																										Avg AdScxDBD IgG=	0.666563			0.778626	1.16812
Sample	Col3a1	Gapdh	DCt	Avg DCt	DDCt	Expression	Mean	SD	SEM																															n=2									n=2
WT-1	27.4128	22.5939	4.81891	4.85906	-0.0401477	1.02822	1.01152	0.184428	0.10648																															Sample	Ct	DCt	Input Ct	Fold-change		AdGFP-Smad3	vs IgG		Sample
WT-2	26.9365	22.3248	4.61169		-0.247363	1.18704																																		AdGFP-Smad3	27.56	0.09	27.65	1.06437		1.06437	2.25465		AdGFP-Pol II
WT-3	27.2765	22.1299	5.14657		0.287511	0.819314																																		AdScxDBD-Smad3	27.98	-0.5	27.48	0.707107		AdScxDBD-Smad3	vs IgG		AdScxDBD-Pol II
KO-1	26.2083	20.4761	5.73221		0.873154	0.545952	0.534088	0.0982761	0.0567397																															AdGFP-IgG	28.54	-1.36	27.18	0.389582		0.707107	1.06082		AdGFP-IgG
KO-2	27.9646	21.8893	6.07525		1.21619	0.430418																																		AdScxDBD-IgG	28.16	-0.92	27.24	0.528509		AdGFP-IgG	vs IgG		AdScxDBD-IgG
KO-3	27.2176	21.6825	5.53507		0.676013	0.625893																																								0.389582	0.82525
KO+AdGFP-1	27.8184	21.9375	5.88089		1.02183	0.492492	0.544777	0.167641	0.0967873																																					AdScxDBD-IgG	vs IgG
KO+AdGFP-2	27.406	21.2589	6.14709		1.28803	0.40951																																								0.528509	0.792887
KO+AdGFP-3	26.995	21.6865	5.30849		0.449435	0.732329
KO+AdScx-1	24.6979	20.9352	3.7627		-1.09636	2.13814	2.13973	0.131267	0.075787																															n=3									n=3
KO+AdScx-2	25.0315	21.1791	3.85239		-1.00666	2.00926																																		Sample	Ct	DCt	Input Ct	Fold-change		AdGFP-Smad3	vs IgG		Sample
KO+AdScx-3	25.4212	21.746	3.67524		-1.18382	2.27178																																		AdGFP-Smad3	28.32	0.53	28.85	1.44393		1.44393	3.05867		AdGFP-Pol II
																																								AdScxDBD-Smad3	28.79	-0.19	28.6	0.876606		AdScxDBD-Smad3	vs IgG		AdScxDBD-Pol II
																																								AdGFP-IgG	29.42	-1	28.42	0.5		0.876606	1.31511		AdGFP-IgG
Sample ID	Col4a1	Gapdh	DCt	Avg DCt	DDCt	Expression	Mean	SD	SEM																															AdScxDBD-IgG	29.63	-0.53	29.1	0.692555		AdGFP-IgG	vs IgG		AdScxDBD-IgG
WT-1	23.5937	21.3372	2.2565	2.2589	-0.0024	1.00166	1.00189	0.0752845	0.0434655																																					0.5	1.05915
WT-2	23.644	21.2753	2.3687		0.1098	0.926717																																								AdScxDBD-IgG	vs IgG
WT-3	23.8217	21.6702	2.1515		-0.1074	1.07729																																								0.692555	1.03899
KO-1	23.9698	21.6543	2.3155		0.0566	0.961527	1.06757	0.0919653	0.0530962
KO-2	23.6125	21.5241	2.0884		-0.1705	1.12545
KO-3	24.0154	21.9145	2.1009		-0.158	1.11574																																			AdGFP-Smad3	AdScxDBD-Smad3	AdGFP-IgG	AdScxDBD-IgG
KO+AdGFP-1	23.4144	21.016	2.3984		0.1395	0.907834	1.09487	0.186378	0.107605																															n=1	3.09053	1.43775	1.1156	1.16812					n=1
KO+AdGFP-2	23.9661	22.064	1.9021		-0.3568	1.28058																																		n=2	2.25465	1.06082	0.82525	0.792887					n=2
KO+AdGFP-3	23.3126	21.1862	2.1264		-0.1325	1.09619																																		n=3	3.05867	1.31511	1.05915	1.03899					n=3
KO+AdScx-1	24.1251	22.0102	2.1149		-0.144	1.10496	1.12708	0.0579617	0.0334642																															Average	2.80128	1.27123	1	1					Average
KO+AdScx-2	23.5645	21.4212	2.1433		-0.1156	1.08343																																		SD	0.473666	0.192256	0.153948	0.190632					SD
KO+AdScx-3	23.2226	21.2181	2.0045		-0.2544	1.19284																																		SEM	0.273471	0.110999	0.0888816	0.110061					SEM
[truncated: 6 more columns]

## Sheet: Fig 7
Figure 7C								Figure 7E											Figure 7G											Figure 7H											Figure 7I
Sample	aMHC+ events	Mean	SD	SEM	vs WT	SEM		Sample	Tcf21	Gapdh	DCt	Avg DCt	DDCt	Expression	Mean	SD	SEM		Sample	Snai1	Gapdh	DCt	Avg DCt	DDCt	Expression	Mean	SD	SEM		Sample	Snai1	Gapdh	DCt	Avg DCt	DDCt	Expression	Mean	SD	SEM		Sample	Snai1	Gapdh	DCt	Avg DCt	DDCt	Expression	Mean	SD
WT-1	26907	19976.3	6479.89	3741.17	1	0.18728		WT-1	24.6985	20.2365	4.462	4.33503	0.126967	0.915755	1.00743	0.153908	0.088859		WT-1	27.0856	20.0641	7.02152	6.99395	0.0275773	0.981066	1.00061	0.0389994	0.017441		AdshLacZ-1	24.2359	19.8962	4.3397	4.15407	0.185633	0.879263	1.00884	0.16717	0.0965155		AdGFP-1	24.201	19.9988	4.20226	4.1385	0.0637621	0.956766	1.00062	0.04312
WT-2	18953							WT-2	24.3516	19.8985	4.4531		0.118067	0.921422					WT-2	26.7876	19.7255	7.06208		0.0681291	0.953874					AdshLacZ-2	24.2896	20.3956	3.894		-0.260067	1.19753					AdGFP-2	24.5191	20.4413	4.0778		-0.0606925	1.04297
WT-3	14069							WT-3	24.2198	20.1298	4.09		-0.245033	1.18512					WT-3	26.9608	20.031	6.92985		-0.0640963	1.04543					AdshLacZ-3	24.519	20.2905	4.2285		0.0744333	0.949715					AdGFP-3	24.2678	20.1323	4.13543		-0.0030696	1.00213
KO-1	22010	19495	2404	1387.95	0.975905	0.0694798		KO-1	24.6795	19.8546	4.8249		0.489867	0.712091	0.70267	0.0593255	0.0342516		WT-4	26.5674	19.6253	6.94206		-0.0518855	1.03662					AdshScx-1	24.3471	19.9987	4.3484		0.194333	0.873977	0.778336	0.0891468	0.0514689		AdScx-1	23.1699	20.3399	2.83003		-1.30847	2.47678	2.23954	0.251986
KO-2	17220							KO-2	25.0132	20.0325	4.9807		0.645667	0.639197					WT-5	26.8027	19.7884	7.01422		0.0202754	0.986044					AdshScx-2	25.0136	20.3399	4.6737		0.519633	0.697549					AdScx-2	22.992	20.0341	2.95784		-1.18066	2.26681
KO-3	19255							KO-3	24.8659	20.1287	4.7372		0.402167	0.756721					KO-1	27.8493	19.1212	8.7281		1.73415	0.300586	0.5884	0.234937	0.105067		AdshScx-3	24.8945	20.3511	4.5434		0.389333	0.763482					AdScx-3	23.1486	19.992	3.15662		-0.981872	1.97503
																			KO-2	28.064	20.0357	8.0283		1.03436	0.488234
Sample	aSMA+ events	Mean	SD	SEM	vs WT	SEM													KO-3	27.9781	20.8798	7.09832		0.104373	0.930209					Sample	Twist1	Gapdh	DCt	Avg DCt	DDCt	Expression	Mean	SD	SEM		Sample	Twist1	Gapdh	DCt	Avg DCt	DDCt	Expression	Mean	SD
WT-1	3094	2862	296.466	171.165	1	0.059806													KO-4	28.0359	20.4903	7.5456		0.551651	0.682239					AdshLacZ-1	23.8987	19.8962	4.0025	4.11287	-0.110367	1.0795	1.00275	0.0899777	0.0519486		AdGFP-1	25.1386	19.9988	5.13979	4.89672	0.243069	0.844946	1.02334	0.279455
WT-2	2964																		KO-5	28.1268	20.2458	7.88096		0.887016	0.540731					AdshLacZ-2	24.6545	20.3956	4.2589		0.146033	0.903732					AdGFP-2	24.9099	20.4413	4.46869		-0.428038	1.3454
WT-3	2528																													AdshLacZ-3	24.3677	20.2905	4.0772		-0.0356667	1.02503					AdGFP-3	25.214	20.1323	5.08169		0.184969	0.879668
KO-1	2377	2140.33	213.282	123.139	0.747845	0.0430254													Sample	Twist1	Gapdh	DCt	Avg DCt	DDCt	Expression	Mean	SD	SEM		AdshScx-1	24.6391	19.9987	4.6404		0.527533	0.69374	0.721961	0.0617886	0.0356737		AdScx-1	24.5566	20.3399	4.21666		-0.68006	1.60221	1.67193	0.151017
KO-2	2081																		WT-1	28.9249	20.0641	8.86082	9.18018	-0.319363	1.24778	1.01543	0.197574	0.0883579		AdshScx-2	25.0106	20.3399	4.6707		0.557833	0.679322					AdScx-2	24.0471	20.0341	4.01293		-0.883791	1.84522
KO-3	1963																		WT-2	29.0868	19.7255	9.36132		0.181134	0.882009					AdshScx-3	24.7989	20.3511	4.4478		0.334933	0.792821					AdScx-3	24.139	19.8916	4.24745		-0.649275	1.56838
																			WT-3	29.3429	20.131	9.21195		0.031765	0.978223
Sample	CD31+ events	Mean	SD	SEM	vs WT	SEM													WT-4	29.1579	19.6253	9.53264		0.352456	0.783249					Sample	Zeb1	Gapdh	DCt	Avg DCt	DDCt	Expression	Mean	SD	SEM		Sample	Zeb1	Gapdh	DCt	Avg DCt	DDCt	Expression	Mean	SD
WT-1	26578	29576	4410.24	2546.25	1	0.0860919													WT-5	28.7226	19.7884	8.93419		-0.245992	1.18591					AdshLacZ-1	23.5612	19.8962	3.665	3.69033	-0.0253333	1.01771	1.00497	0.121384	0.0542847		AdGFP-1	29.7322	19.9988	9.73338	9.52055	0.212833	0.862841	1.04671	0.403612
WT-2	27510																		KO-1	28.9568	19.1212	9.83561		0.655428	0.634887	0.763059	0.15498	0.0693093		AdshLacZ-2	23.9231	20.3956	3.5275		-0.162833	1.11948					AdGFP-2	29.3677	20.4413	8.92646		-0.594087	1.50952
WT-3	34640																		KO-2	29.868	20.0357	9.83236		0.652177	0.636319					AdshLacZ-3	24.169	20.2905	3.8785		0.188167	0.87772					AdGFP-3	30.0341	20.1323	9.9018		0.381254	0.76777
KO-1	24439	21643.3	3918.07	2262.1	0.731787	0.0764843													KO-3	30.2351	20.8798	9.35537		0.17519	0.885651					AdshScx-1	24.0143	19.9987	4.0156		0.325267	0.798151	0.847632	0.0467839	0.0209224		AdScx-1	29.0263	20.3399	8.68642		-0.834125	1.78278	1.87358	0.197159
KO-2	23326																		KO-4	29.714	20.4903	9.22369		0.0435137	0.970289					AdshScx-2	24.1965	20.3399	3.8566		0.166267	0.891146					AdScx-2	28.7571	20.0341	8.72297		-0.79758	1.73818
KO-3	17165																		KO-5	29.9652	20.2458	9.71939		0.539208	0.688149					AdshScx-3	24.2698	20.3511	3.9187		0.228367	0.853601					AdScx-3	28.3419	19.8916	8.45031		-1.07024	2.09978
Sample	DDR2+ events	Mean	SD	SEM	vs WT	SEM													Sample	Zeb1	Gapdh	DCt	Avg DCt	DDCt	Expression	Mean	SD	SEM		Sample	Dsp	Gapdh	DCt	Avg DCt	DDCt	Expression	Mean	SD	SEM		Sample	Dsp	Gapdh	DCt	Avg DCt	DDCt	Expression	Mean	SD
WT-1	2545	2426.33	115.63	66.7591	1	0.0275144													WT-1	26.7233	20.0641	6.65925	6.84393	-0.184682	1.13657	1.0039	0.0982946	0.0439587		AdshLacZ-1	29.5355	19.8962	9.6393	9.6524	-0.0131	1.00912	1.00109	0.0570023	0.0329103		AdGFP-1	28.0518	19.9988	8.053	8.01251	0.0404948	0.972321	1.00419	0.113742
WT-2	2420																		WT-2	26.7768	19.7255	7.0513		0.207369	0.866115					AdshLacZ-2	30.1365	20.3956	9.7409		0.0885	0.9405					AdGFP-2	28.5902	20.4413	8.14892		0.136418	0.909775
WT-3	2314																		WT-3	27.0189	20.131	6.8879		0.0439745	0.969979					AdshLacZ-3	29.8675	20.2905	9.577		-0.0754	1.05365					AdGFP-3	27.9679	20.1323	7.83559		-0.176913	1.13046
KO-1	1905	1427	500.324	288.862	0.58813	0.119053													WT-4	26.4237	19.6253	6.79837		-0.0455592	1.03208					AdshScx-1	29.4413	19.9987	9.4426		-0.2098	1.15653	1.10635	0.117287	0.0677159		AdScx-1	28.5323	20.3399	8.1924		0.179893	0.882768	0.871211	0.107552
KO-2	907																		WT-5	26.6113	19.7884	6.82283		-0.0211023	1.01473					AdshScx-2	30.0328	20.3399	9.6929		0.0405	0.972318					AdScx-2	28.4457	20.0341	8.41158		0.399071	0.758347
KO-3	1469																		KO-1	27.8554	19.1212	8.73416		1.89023	0.269764	0.603691	0.301688	0.134919		AdshScx-3	29.7523	20.3511	9.4012		-0.2512	1.1902					AdScx-3	27.9443	19.8916	8.05271		0.040204	0.972517
																			KO-2	28.6661	20.0357	8.63049		1.78656	0.289862
Total events counted: 50000 / sample																			KO-3	27.9148	20.8798	7.03503		0.191103	0.875936					Sample	Par3	Gapdh	DCt	Avg DCt	DDCt	Expression	Mean	SD	SEM		Sample	Par3	Gapdh	DCt	Avg DCt	DDCt	Expression	Mean	SD
																			KO-4	27.5515	20.4903	7.06124		0.217311	0.860167					AdshLacZ-1	20.8569	19.8962	0.9607	0.9194	0.0413	0.971779	1.00447	0.117642	0.0679207		AdGFP-1	22.0205	19.9988	2.02169	1.86643	0.155263	0.897969	1.00528	0.127875
																			KO-5	27.5582	20.2458	7.31241		0.468483	0.722724					AdshLacZ-2	21.1323	20.3956	0.7367		-0.1827	1.13501					AdGFP-2	22.35	20.4413	1.90875		0.0423151	0.971095
																														AdshLacZ-3	21.3513	20.2905	1.0608		0.1414	0.906639					AdGFP-3	21.8012	20.1323	1.66885		-0.197578	1.14677
																			Sample	Dsp	Gapdh	DCt	Avg DCt	DDCt	Expression	Mean	SD	SEM		AdshScx-1	21.0191	19.9987	1.0204		0.101	0.932386	1.02326	0.116627	0.0673345		AdScx-1	22.2581	20.3399	1.91822		0.0517845	0.964742	0.904265	0.0896283
																			WT-1	27.153	20.0641	7.08888	7.3334	-0.244514	1.18469	1.01315	0.181927	0.0813604		AdshScx-2	21.0517	20.3399	0.7118		-0.2076	1.15477					AdScx-2	21.9795	20.0341	1.94536		0.078929	0.94676
																			WT-2	26.7835	19.7255	7.05801		-0.275385	1.21032					AdshScx-3	21.2958	20.3511	0.9447		0.0253	0.982616					AdScx-3	22.0776	19.8916	2.18603		0.319597	0.801294
																			WT-3	27.4676	20.131	7.33658		0.0031862	0.997794
																			WT-4	27.263	19.6253	7.63766		0.30426	0.809858					Sample	Claudin1	Gapdh	DCt	Avg DCt	DDCt	Expression	Mean	SD	SEM		Sample	Claudin1	Gapdh	DCt	Avg DCt	DDCt	Expression	Mean	SD
																			WT-5	27.3343	19.7884	7.54585		0.212454	0.863068					AdshLacZ-1	21.9863	19.8962	2.0901	2.13037	-0.0402667	1.0283	1.00534	0.125154	0.0722578		AdGFP-1	25.3859	19.9988	5.38715	5.558	-0.17085	1.12572	1.00429	0.114282
																			KO-1	25.1829	19.1212	6.06166		-1.27174	2.41452	3.03177	0.480864	0.215049		AdshLacZ-2	22.3658	20.3956	1.9702		-0.160167	1.11742					AdGFP-2	26.0163	20.4413	5.575		0.0169928	0.988291
																			KO-2	25.9717	20.0357	5.93602		-1.39737	2.63422					AdshLacZ-3	22.6213	20.2905	2.3308		0.200433	0.870289					AdGFP-3	25.8442	20.1323	5.71186		0.153857	0.898844
																			KO-3	26.52	20.8798	5.64025		-1.69315	3.23361					AdshScx-1	21.9566	19.9987	1.9579		-0.172467	1.12698	1.25966	0.152709	0.0881667		AdScx-1	26.0091	20.3399	5.66918		0.111172	0.925836	0.940471	0.104774
																			KO-4	26.0784	20.4903	5.58812		-1.74528	3.3526					AdshScx-2	22.177	20.3399	1.8371		-0.293267	1.22541					AdScx-2	25.5193	20.0341	5.48515		-0.07285	1.05179
																			KO-5	25.7621	20.2458	5.51622		-1.81718	3.52392					AdshScx-3	21.9689	20.3511	1.6178		-0.512567	1.42659					AdScx-3	25.6946	19.8916	5.80306		0.245054	0.843784
																			Sample	Par3	Gapdh	DCt	Avg DCt	DDCt	Expression	Mean	SD	SEM
																			WT-1	19.9635	20.0641	-0.100542	-0.272879	0.172337	0.887404	1.00672	0.128125	0.057299
																			WT-2	19.6835	19.7255	-0.0420044		0.230875	0.852118
																			WT-3	19.7769	20.131	-0.354082		-0.0812032	1.0579
																			WT-4	19.2006	19.6253	-0.424729		-0.15185	1.11099
																			WT-5	19.3454	19.7884	-0.443037		-0.170158	1.12518
																			KO-1	18.0441	19.1212	-1.07708		-0.804205	1.74618	2.42821	0.500638	0.223892
																			KO-2	18.1592	20.0357	-1.87648		-1.6036	3.03901
																			KO-3	19.1351	20.8798	-1.74468		-1.4718	2.77369
																			KO-4	19.0601	20.4903	-1.43018		-1.1573	2.2304
																			KO-5	18.7392	20.2458	-1.50664		-1.23376	2.35179
																			Sample	Claudin1	Gapdh	DCt	Avg DCt	DDCt	Expression	Mean	SD	SEM
																			WT-1	22.0992	20.0641	2.0351	2.04996	-0.0148559	1.01035	1.00686	0.13041	0.0583211
																			WT-2	21.6022	19.7255	1.87667		-0.173286	1.12762
																			WT-3	21.9909	20.131	1.85986		-0.190101	1.14084
																			WT-4	21.8106	19.6253	2.18529		0.135333	0.91046
																			WT-5	22.0813	19.7884	2.29287		0.242911	0.845038
																			KO-1	19.8406	19.1212	0.719365		-1.33059	2.51506	2.31453	0.299194	0.133804
																			KO-2	21.0624	20.0357	1.02677		-1.02319	2.03241
																			KO-3	21.5024	20.8798	0.622591		-1.42737	2.68956
																			KO-4	21.5384	20.4903	1.04806		-1.0019	2.00264
																			KO-5	21.0736	20.2458	0.827783		-1.22218	2.33298
[truncated: 40 more columns]

## Sheet: S1
Figure S1A											Figure S1B											Figure S1C
Sample	Col1a2	pRL	Ratio	Mean	SD	SEM	vs pGL3	SD-norm	SE-norm		Sample	Col1a1	Gapdh	DCt	Avg DCt	DDCt	Expression	Mean	SD	SEM		Sample	EDA-Fn	Gapdh	DCt	Avg DCt	DDCt	Expression	Mean	SD	SEM
pGL3-1	25.1759	338.6	0.074353	0.0638214	0.0143263	0.0082713	1	0.224475	0.129601		pECE-1	20.1066	21.0413	-0.934619	-0.717009	-0.21761	1.16281	1.0064	0.141098	0.0814632		pECE-1	21.3189	21.0413	0.277644	0.624432	-0.346788	1.27173	1.01508	0.222264	0.128324
pGL3-2	23.4077	336.3	0.0696036								pECE-2	20.471	21.0177	-0.546741		0.170268	0.888678					pECE-2	21.8158	21.0177	0.798073		0.173641	0.886602
pGL3-3	14.1288	297.4	0.0475077								pECE-3	20.4546	21.1243	-0.669668		0.0473418	0.967718					pECE-3	21.9219	21.1243	0.797578		0.173147	0.886906
ScxDD-1	193.923	293.4	0.66095	0.649985	0.0478731	0.0276395	10.1844	0.750109	0.433076		Scx DD-1	19.9992	20.9931	-0.993865		-0.276855	1.21155	0.992796	0.190904	0.110219		Scx DD-1	21.675	20.9931	0.681851		0.0574197	0.960981	0.891611	0.0683826	0.0394807
ScxDD-2	198.369	286.9	0.691424								Scx DD-2	19.7913	20.2906	-0.499213		0.217796	0.859878					Scx DD-2	21.0838	20.2906	0.793217		0.168785	0.889591
ScxDD-3	166.785	279.1	0.59758								Scx DD-3	19.8695	20.4456	-0.57612		0.140889	0.90696					Scx DD-3	21.3488	20.4456	0.903259		0.278827	0.824261
Scx-1	19.7948	292.7	0.0676284	0.0660259	0.00712752	0.00411508	1.03454	0.111679	0.064478
Scx-2	20.7042	286.7	0.0722157								Sample	Col1a2	Gapdh	DCt	Avg DCt	DDCt	Expression	Mean	SD	SEM		Sample	Vimentin	Gapdh	DCt	Avg DCt	DDCt	Expression	Mean	SD	SEM
Scx-3	18.8036	322.9	0.0582335								pECE-1	17.8088	21.0413	-3.23247	-3.28908	0.0566158	0.961517	1.00048	0.0378176	0.021834		pECE-1	19.9759	21.0413	-1.0654	-1.14644	0.0810385	0.945377	1.00127	0.0619571	0.0357709
Scx+ScxDD20-1	193.787	323.9	0.598291	0.621246	0.0694629	0.0401044	9.73412	1.0884	0.628385		pECE-2	17.7245	21.0177	-3.29323		-0.00414747	1.00288					pECE-2	19.885	21.0177	-1.13271		0.0137227	0.990533
Scx+ScxDD20-2	163.565	288.9	0.566165								pECE-3	17.7828	21.1243	-3.34155		-0.0524683	1.03704					pECE-3	19.8831	21.1243	-1.2412		-0.0947612	1.06789
Scx+ScxDD20-3	203.421	290.9	0.699281								Scx DD-1	17.7799	20.9931	-3.21319		0.075894	0.948754	0.925882	0.0662608	0.0382557		Scx DD-1	19.7257	20.9931	-1.2674		-0.120967	1.08746	1.09896	0.0156953	0.00906166
Scx+ScxDD100-1	205.368	316.6	0.648666	0.632214	0.105812	0.0610903	9.90599	1.65793	0.957207		Scx DD-2	17.034	20.2906	-3.25651		0.0325695	0.977677					Scx DD-2	18.9847	20.2906	-1.30586		-0.159422	1.11684
Scx+ScxDD100-2	234.54	321.8	0.728836								Scx DD-3	17.3889	20.4456	-3.05668		0.232404	0.851215					Scx DD-3	19.1714	20.4456	-1.27416		-0.127725	1.09257
Scx+ScxDD100-3	169.915	327.3	0.519141
Scx+ScxDD250-1	238.282	342.1	0.696526	0.64549	0.0442481	0.0255467	10.114	0.693311	0.400283		Sample	Col3a1	Gapdh	DCt	Avg DCt	DDCt	Expression	Mean	SD	SEM		Sample	Periostin	Gapdh	DCt	Avg DCt	DDCt	Expression	Mean	SD	SEM
Scx+ScxDD250-2	238.567	386.1	0.617888								pECE-1	20.5778	21.0413	-0.46346	-0.601958	0.138498	0.908464	1.0081	0.160819	0.0928491		pECE-1	27.4989	21.0413	6.45768	6.61889	-0.161209	1.11822	1.00519	0.12368	0.0714066
Scx+ScxDD250-3	244.841	393.6	0.622054								pECE-2	20.1604	21.0177	-0.857307		-0.255349	1.19362					pECE-2	27.8324	21.0177	6.8147		0.195811	0.873082
Scx+ScxDD500-1	252.347	352.2	0.716487	0.635873	0.0771766	0.0445579	9.96332	1.20926	0.698165		pECE-3	20.6392	21.1243	-0.485106		0.116851	0.922198					pECE-3	27.7086	21.1243	6.58429		-0.0346028	1.02427
Scx+ScxDD500-2	223.294	355.3	0.628465								Scx DD-1	20.3075	20.9931	-0.6856		-0.0836428	1.05969	0.907702	0.135314	0.0781234		Scx DD-1	27.529	20.9931	6.53594		-0.0829479	1.05918	0.953128	0.0948012	0.0547335
Scx+ScxDD500-3	197.947	351.8	0.562668								Scx DD-2	20.0099	20.2906	-0.280626		0.321331	0.800331					Scx DD-2	27.0994	20.2906	6.80889		0.189997	0.876608
											Scx DD-3	20.0561	20.4456	-0.389533		0.212424	0.863086					Scx DD-3	27.1791	20.4456	6.73355		0.114665	0.923597
											Sample	Col5a1	Gapdh	DCt	Avg DCt	DDCt	Expression	Mean	SD	SEM		Sample	aSMA	Gapdh	DCt	Avg DCt	DDCt	Expression	Mean	SD	SEM
											pECE-1	22.7253	21.0413	1.68403	1.55672	0.127309	0.915538	1.01368	0.210739	0.12167		pECE-1	25.2292	21.0413	4.18791	4.18571	0.00220184	0.998475	1.00166	0.0706422	0.0407853
											pECE-2	22.2461	21.0177	1.22835		-0.328366	1.25559					pECE-2	25.1006	21.0177	4.08293		-0.102777	1.07384
											pECE-3	22.8821	21.1243	1.75778		0.201058	0.869912					pECE-3	25.4106	21.1243	4.28628		0.100575	0.932661
											Scx DD-1	21.9888	20.9931	0.995703		-0.561017	1.47531	1.06198	0.360447	0.208104		Scx DD-1	25.0829	20.9931	4.08984		-0.0958691	1.06871	0.962995	0.0918167	0.0530104
											Scx DD-2	22.003	20.2906	1.71245		0.155725	0.897681					Scx DD-2	24.6011	20.2906	4.31053		0.124828	0.917113
											Scx DD-3	22.301	20.4456	1.85546		0.298737	0.812964					Scx DD-3	24.7782	20.4456	4.33265		0.146944	0.903162

## Sheet: S3
Figure S3B	CAPILLARY DENSITY							Figure S3D	CARDIOMYOCYTE CROSS-SECTIONAL AREA
Scaling factor: 0.26 µm/px									Cross-sectional area (µm2)
X (px)	Y (px)	X (mm)	Y (mm)	Area (mm2)				Cell#	WT-1	WT-2	WT-3	KO-1	KO-2	KO-3
1300	1030	338	267.8	0.0905164				1	282.06	205.71	244.95	206.82	170.3	232.83
								2	362.61	250.39	276.3	148.48	208.62	131.25
Sample	Capillary #	Cap. density (#/mm2)	Avg. capillary density	Mean	SD	SEM		3	235.61	252.06	302.63	194.34	224.93	171.05
WT-1	252	2784.03	2993.93	3203.84	290.41	167.668		4	233.84	251.92	269.02	239.44	113.99	165.45
	290	3203.84						5	348.91	259.72	263.23	181.37	132.43	229
WT-2	264	2916.6	3082.31					6	244.52	220.58	267.22	156.93	179.01	130.11
	294	3248.03						7	244.88	248.52	229.16	140.52	142.39	254.91
WT-3	282	3115.46	3535.27					8	196.31	201.09	263.36	190.74	129.35	185.79
	358	3955.08						9	279.8	192.05	290.51	175.51	162.27	227.42
KO-1	271	2993.93	2795.07	2399.2	348.675	201.307		10	185.23	276.75	277.83	191.26	111.96	164.17
	235	2596.21						11	295.23	167.28	351.57	135.87	164.73	129.35
KO-2	215	2375.26	2264.78					12	236.89	251.7	315.21	95.91	174.13	143.08
	195	2154.31						13	318.81	205.87	251.37	96.7	141.67	178.49
KO-3	185	2043.83	2137.73					14	357.73	234.37	257.89	110.22	111.34	190.9
	202	2231.64						15	243.28	208.69	328.51	161.52	147.17	138.43
								16	259.43	164.24	315.14	202.2	136.1	272.69
								17	284.42	222.18	221.36	183.99	129.12	210.06
								18	296.37	293.49	363.39	133.25	125.82	278.52
								19	256.71	260.11	278.75	190.64	165.19	176.42
								20	269.65	245.34	293.56	257.13	181.21	166.53
								21	188.02	314.06	269.48	175.18	119.49	145.11
								22	171.97	215.63	222.81	164.66	199.35	224.41
								23	318.81	324.51	214.49	214.42	151.76	204.43
								24	314.82	259.56	271.71	242.39	166.2	192.28
								25	299.75	231.49	290.28	128.83	203.71	168.36
								26	228.93	241.71	208.39	191.03	119.85	268.6
								27	300.8	245.93	253.14	269.12	131.74	235.68
								28	236.2	285.3	243.31	279.51	142.78	155.46
								29	307.71	202.33	316.36	237.84	216.45	282.98
								30	223.79	296.96	194.54	171.48	194.21	176.82
								31	280	290.58	377.48	142.29	201.71	186.64
								32	287.69	230.11	300.17	135.18	212.42	238.43
								33	202.96	314.72	224.38	106.29	185.37	272.66
								34	314.59	227.36	220.87	106.13	185.99	240.89
								35	225.75	231.58	299.88	153.79	212.03	205.08
								36	228.18	336.83	277.05	211.6	201.12	157
								37	224.93	265.13	218.78	153.56	276.66	197.62
								38	193.26	246.98	256.35	213.99	209.28	254.32
								39	279.05	310.85	262.41	115.96	171.48	175.01
								40	213.11	297.29	268.93	267.03	165.61	196.57
								41	217.96	251.6	226.08	211.6	158.31	248.62
								42	207.87	366.44	247.21	185.3	248.39	211.21
								43	275.8	226.38	204.17	199.16	149.86	210.33
								44	256.28	246.03	244.16	136.49	229.59	291.46
								45	261.62	250.09	285.89	246.88	170.4	137.9
								46	232.96	229.39	202.86	206.79	229.95	233.09
								47	174.85	227.13	253.99	173.21	127.32	266.83
								48	301.06	313.37	252.22	212.13	122.67	294.05
								49	307.35	272.56	236.82	221.04	157.2	123.95
								50	281.73	252.09	241.67	195	182.25	202.56
								Avg CSA	259.802	252.321	264.937	181.214	169.898	203.496
								Mean	259.02			184.869
								SD	6.34414			17.0948
								SEM	3.66279			9.86968
									WT			KO

## Sheet: S4
Figure S4B
Sample	Dead cells	Total cells	Dead/Total	Mean	SD	SEM	Cell death %	SD %	SEM %
H2O2-1	541	541	1	1	0	0	100	0	0
H2O2-2	417	417	1
H2O2-3	504	504	1
Ad-shLacZ-1	93	789	0.117871	0.0644265	0.048563	0.0280378	6.44265	4.8563	2.80378
Ad-shLacZ-2	49	935	0.0524064
Ad-shLacZ-3	19	826	0.0230024
Ad-shScx-1	106	1660	0.0638554	0.0435906	0.0175519	0.0101336	4.35906	1.75519	1.01336
Ad-shScx-2	47	1416	0.0331921
Ad-shScx-3	46	1364	0.0337243

[truncated: 1 more sheets: S5]
